# Supplementary material for: BMP2/BMPR1A is linked to tumour progression in dedifferentiated liposarcomas
Source: PeerJ. 2016 Apr 19;4:e1957. doi: 10.7717/peerj.1957 (PMC4841227; doi:10.7717/peerj.1957)
Supplement: Table S2 [file peerj-04-1957-s009.xlsx]

## Sheet: Sheet1
		gene_id	gene number	enrichment in BMPR1A-biased relative to BMPR1B	Adjusted P Value
		C10orf4	118924	0.547333	5.20941e-05		O'Neill et al., Supplementary Table 3
		MICA	4276	0.49536	5.88738e-05		BMPR1A-biased signalling normalised gene expression
		LUC7L	55692	0.46548	8.38448e-05		Enrichment vs BMPR1B-biased signalling
		SPIRE1	56907	1.54787	0.000105441		multiple t tests with bonferroni post hoc
		RNF25	64320	0.737132	0.000112938		liposarcoma subtype
		DOM3Z	1797	0.645529	0.000123163		n= 10vs10
		ZBTB48	3104	0.518663	0.000124847
		MRPS31	10240	0.617662	0.000196214
		ABCC1	4363	1.89299	0.000199254
		EXD3	54932	0.468438	0.000214871
		ZNF513	130557	0.59149	0.000219564
		SNHG12	85028	0.34384	0.00030187
		ZBTB17	7709	0.71011	0.000416178
		FAM45B	55855	1.70298	0.000447628
		LLGL2	3993	0.459669	0.000486433
		RAB24	53917	0.607544	0.000495393
		POLM	27434	0.67637	0.000566032
		MYL5	4636	0.417195	0.0006163
		GLI4	2738	0.52038	0.000616885
		PRSS27	83886	0.206734	0.000699614
		MFHAS1	9258	2.30869	0.000725523
		PABPN1	8106	0.468592	0.000769946
		CA11	770	0.298177	0.00077557
		TMEM136	219902	0.342959	0.000778723
		ANKZF1	55139	0.486531	0.000817449
		C1orf63	57035	0.248713	0.000994008
		PRDXDD1P	344405	0.361494	0.0010041
		SRXN1	140809	1.79863	0.00107357
		PLK5P	126520	0.179795	0.00108154
		ZNF193	7746	0.625521	0.00111409
		SIGIRR	59307	0.416697	0.00114452
		RBM5	10181	0.602523	0.00117379
		LMBR1L	55716	0.610347	0.0012026
		FXR1	8087	0.744884	0.00120649
		AP1G2	8906	0.264983	0.0012331
		FCHSD1	89848	0.461	0.00126128
		CDK11A	728642	0.636253	0.00131703
		PROCA1	147011	0.336601	0.00138954
		TRAF5	7188	0.437596	0.00144367
		RWDD3	25950	0.599702	0.00146736
		MEA1	4201	0.587382	0.0014838
		CALU	813	2.10899	0.00150033
		TUT1	64852	0.71157	0.00152422
		RHOT2	89941	0.608261	0.00154539
		ANKRD13D	338692	0.457299	0.00158739
		SFRS16	11129	0.594499	0.00162872
		RDH14	57665	0.748456	0.00169262
		SCNN1D	6339	0.404943	0.00170274
		DGUOK	1716	0.6602	0.00170656
		OSBPL7	114881	0.460883	0.00173679
		IRF9	10379	0.425499	0.00174444
		SH2B1	25970	0.64069	0.00176922
		DNAJC8	22826	0.711938	0.00177393
		ALDH9A1	223	2.27124	0.00179565
		RPS10P7	376693	0.55221	0.00182081
		ECHDC3	79746	0.249872	0.00182364
		AP4B1	10717	0.636087	0.00182423
		FLOT1	10211	0.639946	0.00183383
		NFKBIL1	4795	0.522515	0.00186131
		ATP6V1G2	534	0.411852	0.00196246
		C1orf35	79169	0.635598	0.00197165
		HNRNPC	3183	0.777252	0.00199167
		MTIF3	219402	0.676893	0.00199248
		CBLN3	643866	0.491735	0.00206052
		CHMP4A	29082	0.434746	0.00206864
		SLFN11	91607	1.69872	0.00210873
		LRDD	55367	0.565616	0.00211593
		CUTA	51596	0.619771	0.00211936
		KIF1C	10749	1.47794	0.0021814
		GPATCH3	63906	0.684622	0.00222433
		GRIPAP1	56850	0.689763	0.00223815
		PEX14	5195	0.776659	0.00224499
		SILV	6490	0.413044	0.00224843
		NPPA	4878	0.160715	0.00226804
		DAK	26007	0.730838	0.00230449
		CAMTA1	23261	0.641318	0.00246098
		SLC35B4	84912	1.74312	0.00248567
		SLFN12	55106	1.62798	0.00250958
		C3orf71	646450	0.402883	0.00257393
		LOC100130581	100130581	0.488469	0.00258546
		RBM6	10180	0.61879	0.00259907
		LRRC56	115399	0.308504	0.00265764
		LOC220930	220930	0.518485	0.00266465
		CCNL1	57018	0.490081	0.00267963
		ST7	7982	1.76205	0.00270386
		POLL	27343	0.672993	0.00272691
		PVRL1	5818	3.63164	0.00273699
		DMAP1	55929	0.649503	0.00281071
		PPFIA4	8497	0.257234	0.00281544
		CLK1	1195	0.42096	0.00289536
		LOC729603	729603	0.539935	0.00289761
		MED18	54797	0.644752	0.0029198
		MAP3K9	4293	0.246171	0.00298207
		GTF2B	2959	0.711522	0.00302071
		MUTYH	4595	0.543255	0.00308148
		ZNF582	147948	0.499108	0.00310331
		GTF2H4	2968	0.732976	0.00312788
		SNHG10	283596	0.403136	0.0032286
		ITGB3	3690	3.52399	0.00326611
		LCN12	286256	0.225066	0.00330058
		HIGD2A	192286	0.602266	0.00330189
		GRIN3B	116444	0.303959	0.00337014
		NOL12	79159	0.649286	0.00340286
		C1orf64	149563	0.136538	0.0034502
		AGER	177	0.378792	0.00345891
		C2orf56	55471	0.597133	0.00351961
		CTF1	1489	0.213856	0.00352978
		CAPN10	11132	0.578197	0.00362417
		RBM19	9904	0.637286	0.00363829
		SGMS1	259230	1.51213	0.00364078
		C14orf181	400223	0.227135	0.00364495
		RRP8	23378	0.616477	0.00373548
		POLR1D	51082	0.607065	0.00376803
		SNORD1C	677850	0.326379	0.00377029
		POFUT1	23509	1.68333	0.00384265
		C6orf70	55780	0.644864	0.00384891
		THYN1	29087	0.559807	0.00387209
		EMG1	10436	0.610469	0.00390366
		THUMPD2	80745	0.606918	0.00391152
		YWHAG	7532	1.47967	0.00395674
		PTBP2	58155	0.61882	0.0040065
		KCTD13	253980	0.613652	0.00405009
		POU5F2	134187	0.135379	0.00405204
		CCDC88B	283234	0.261764	0.00407747
		RAB17	64284	0.253958	0.00408488
		MTRF1	9617	0.56396	0.00411916
		TPD52L2	7165	1.3231	0.00414458
		KIAA0141	9812	0.701103	0.00415561
		TMEM71	137835	0.384864	0.00419104
		RBBP9	10741	1.81414	0.0042434
		CNPY3	10695	0.54843	0.00427094
		HNRNPL	3191	0.831993	0.00430316
		TRIM46	80128	0.385703	0.00431777
		MRPS18B	28973	0.603937	0.00433173
		ANKS3	124401	0.5952	0.00434566
		LOC643008	643008	0.308035	0.00437321
		NFATC4	4776	0.461588	0.00438082
		PGS1	9489	0.646019	0.0043843
		CYP2R1	120227	0.515841	0.00441553
		ZNF276	92822	0.545946	0.00446056
		CAPN12	147968	0.411876	0.00455154
		PRPF38B	55119	0.68916	0.00458169
		NICN1	84276	0.545717	0.00458624
		C9orf68	55064	0.284575	0.00465331
		38961	23157	0.471619	0.00468526
		PCGF1	84759	0.579087	0.0046924
		LOC400657	400657	0.434246	0.00473183
		MSRA	4482	0.596982	0.0047987
		C1orf113	79729	0.38745	0.0048042
		RAB41	347517	3.13387	0.00491065
		FNBP4	23360	0.611636	0.00493334
		RGS14	10636	0.405984	0.00494518
		EXOC4	60412	1.39546	0.00500044
		HEPHL1	341208	0.115779	0.00500214
		CRIM1	51232	2.13081	0.00500611
		RBM34	23029	0.700421	0.00502751
		DYSFIP1	116729	0.100048	0.00504281
		LOC723809	723809	0.0955366	0.00509974
		ACLY	47	1.77866	0.00520637
		RASGEF1B	153020	2.44056	0.00521338
		FUBP1	8880	0.572068	0.00527161
		GBX2	2637	0.247708	0.00529533
		EIF2B4	8890	0.685045	0.00539699
		CLYBL	171425	0.436104	0.00542939
		C14orf93	60686	0.596574	0.00545822
		FLJ35776	649446	0.342759	0.00549584
		ATAD3B	83858	0.539785	0.00550311
		SECTM1	6398	0.444866	0.00556336
		C6orf81	221481	0.33217	0.00557456
		DUSP28	285193	0.641256	0.00558522
		LOC282997	282997	0.396242	0.00562276
		LDLRAP1	26119	0.674874	0.00566799
		TIAF1	9220	0.466239	0.00572777
		ATPIF1	93974	0.710382	0.00576393
		CYP51A1	1595	1.81986	0.00583104
		KIAA2013	90231	0.681694	0.00584878
		PSPC1	55269	0.820192	0.00586736
		ZNF692	55657	0.459368	0.0058948
		HGS	9146	0.67839	0.00591583
		GNA11	2767	1.92501	0.0059296
		BAT4	7918	0.656827	0.00594819
		PRR12	57479	1.56038	0.00594829
		DLGAP4	22839	1.71637	0.0059875
		C14orf1	11161	0.676669	0.00599744
		FBRS	64319	0.816232	0.00602479
		RBMX2	51634	0.645059	0.00609354
		RABGGTB	5876	0.602787	0.00612677
		PYCR2	29920	0.729839	0.00612883
		NOMO2	283820	2.18156	0.00613517
		RNF220	55182	0.633286	0.00621132
		ALG12	79087	1.39548	0.00624344
		RPS6KA3	6197	1.8541	0.0062474
		KCNT1	57582	0.263218	0.00630199
		GPR176	11245	2.47164	0.00632768
		METTL12	751071	0.598501	0.00635086
		LARP1B	55132	1.39484	0.00637159
		RCAN2	10231	0.348603	0.00638659
		PICK1	9463	0.564845	0.00639792
		ARID5A	10865	0.488826	0.00642943
		AMT	275	0.272337	0.00643689
		TM9SF4	9777	1.58939	0.00645248
		C2orf68	388969	0.69441	0.00645614
		CIRBP	1153	0.623796	0.00647516
		C11orf46	120534	0.673752	0.00647629
		D2HGDH	728294	0.588293	0.00649207
		KIAA1671	85379	2.91172	0.00651096
		LQK1	642946	0.339982	0.00658697
		EML1	2009	1.75132	0.00660389
		SUGT1L1	283507	0.416751	0.00660429
		TRIM38	10475	0.732535	0.00661092
		LRP5L	91355	0.425225	0.006611
		LOC400027	400027	0.494909	0.00661657
		IER5	51278	0.646728	0.006756
		LOC100270746	100270746	0.446208	0.00676837
		STMN3	50861	2.21347	0.00677932
		SCML4	256380	0.149084	0.00680029
		TRABD	80305	0.574253	0.00686036
		EEF1D	1936	0.612832	0.0070479
		PBX2	5089	0.637739	0.00707575
		BEST1	7439	0.445834	0.00707737
		ACER3	55331	1.58324	0.00712962
		SNX29	92017	1.46546	0.00721869
		ANKRD37	353322	0.295017	0.00725776
		LPAR2	9170	0.477838	0.00728416
		NUDT14	256281	0.360938	0.00728746
		TGFBRAP1	9392	1.98763	0.00731923
		LOC100216545	100216545	0.39973	0.00733107
		CCDC66	285331	0.720649	0.00738724
		INSL3	3640	0.14669	0.00740539
		PLA2G1B	5319	0.227674	0.0074107
		INPP5J	27124	0.36678	0.0074176
		ZNF579	163033	0.44618	0.00742186
		FAM48A	55578	0.581223	0.00743335
		PRPS2	5634	1.77836	0.00743622
		JAK3	3718	0.255095	0.00748793
		CSNK1D	1453	0.679747	0.00751091
		C1orf203	84852	0.479066	0.00753961
		SPSB3	90864	0.664504	0.00756421
		SLC39A13	91252	0.500128	0.00762163
		ADPRHL2	54936	0.704281	0.00763541
		HDAC1	3065	0.551291	0.00768798
		TIGD1	200765	0.397048	0.00772163
		DECR2	26063	0.310795	0.00775474
		CDC27	996	1.39446	0.00777318
		C18orf32	497661	0.73617	0.00777327
		BAT1	7919	0.659631	0.00778321
		MYST1	84148	0.679593	0.00783444
		MED15	51586	0.714194	0.00783862
		MAMDC4	158056	0.306971	0.00789439
		HSPA12A	259217	2.70703	0.00791747
		PANK1	53354	2.04399	0.00792021
		SDR39U1	56948	0.541884	0.00796132
		GNL2	29889	0.785372	0.00796677
		IFI44	10561	0.361043	0.00805806
		C17orf90	339229	0.520409	0.00807247
		RASSF7	8045	0.405277	0.00808667
		SNRNP27	11017	0.75144	0.00815029
		IGFBP5	3488	4.25405	0.0081711
		ENSA	2029	0.683903	0.00817951
		ZNF688	146542	0.588624	0.00819006
		DNAJC5	80331	1.6086	0.00819462
		CD7	924	0.216209	0.00821356
		C1orf86	199990	0.54332	0.00822217
		MRPS22	56945	0.70904	0.00823571
		ASPSCR1	79058	0.578446	0.0083455
		SUZ12P	440423	0.595981	0.00834908
		ARL17B	641522	0.463853	0.0083631
		TAGLN3	29114	0.0780417	0.00838425
		C21orf70	85395	0.581642	0.00844535
		NTN5	126147	0.369661	0.00848503
		BEST4	266675	0.40144	0.00858758
		CPD	1362	1.82968	0.00863331
		TP53INP2	58476	1.72568	0.00874648
		GPR61	83873	0.120374	0.00876478
		CYP2D7P1	1564	0.331609	0.00879412
		KLRC2	3822	0.187219	0.00881784
		STX1B	112755	0.283298	0.00881836
		ATHL1	80162	0.340186	0.00883904
		ELMO3	79767	0.332077	0.00888475
		UBC	7316	0.726268	0.00891286
		GLI3	2737	2.04802	0.00894509
		CHRD	8646	2.08161	0.00895112
		NEK3	4752	0.643719	0.00895248
		SEC23B	10483	1.43458	0.00896092
		NUDT3	11165	0.695036	0.00897001
		SLC29A2	3177	0.400831	0.00897182
		ULK3	25989	0.64172	0.0090492
		C6orf26	401251	0.340676	0.00904959
		STK19	8859	0.638639	0.00909333
		TNFRSF6B	8771	0.350592	0.00917949
		C18orf55	29090	0.650188	0.00925575
		CCDC24	149473	0.404537	0.00925798
		RASA4P	401331	0.551286	0.00926431
		ZNF408	79797	0.667779	0.00929994
		OXA1L	5018	0.67432	0.00931201
		MAMLD1	10046	2.95513	0.00938662
		RNF31	55072	0.6376	0.00940725
		LOC390595	390595	0.367587	0.00942688
		FAM21C	253725	0.735478	0.00950348
		WBP4	11193	0.604328	0.00950484
		UBL4B	164153	0.13937	0.00960803
		FBXW4	6468	0.684243	0.0096173
		ARMC10	83787	1.38093	0.00971211
		SLC37A3	84255	2.36021	0.00972703
		RPF1	80135	0.695132	0.00972864
		HAAO	23498	0.438949	0.00973283
		FXYD5	53827	0.487083	0.00988781
		SLC25A35	399512	0.657004	0.0100563
		SIPA1L3	23094	2.03971	0.0102222
		ZNF580	51157	0.550352	0.0102407
		GTF2IP1	2970	1.59118	0.0103015
		TXNL4B	54957	0.7088	0.0103442
		SLC25A45	283130	0.397161	0.0104163
		NEDD8	4738	0.590325	0.0106311
		UHMK1	127933	3.34067	0.0107034
		TPST1	8460	1.76682	0.0107183
		EXOSC8	11340	0.609926	0.0107413
		BCS1L	617	0.726304	0.0107455
		C18orf21	83608	0.657949	0.0108147
		EWSR1	2130	0.765248	0.0108188
		TIAM1	7074	2.14784	0.0108256
		CDS2	8760	1.33154	0.0108966
		LCN10	414332	0.112207	0.0109099
		SEMA3C	10512	3.31228	0.0109294
		ZNF324	25799	1.48986	0.0109314
		TMEM134	80194	0.654364	0.0109366
		OXER1	165140	0.383934	0.0109491
		LOC100134368	100134368	0.288486	0.010984
		VANGL1	81839	1.55932	0.0110316
		HSD17B8	7923	0.414202	0.011048
		NCRNA00107	283981	0.343142	0.0110844
		BZW1	9689	1.60895	0.0111115
		GJC2	57165	0.329902	0.0111233
		LOC154761	154761	0.555578	0.0112253
		PATL2	197135	0.285393	0.0112304
		SLC25A28	81894	0.695808	0.0112639
		BPGM	669	1.74623	0.0114379
		SP100	6672	0.60011	0.0114483
		39692	23176	1.77099	0.0114483
		C10orf28	27291	0.745046	0.0114534
		SP110	3431	0.6343	0.0115254
		ANKIB1	54467	1.89833	0.0115309
		TBP	6908	0.75132	0.0115555
		C6orf130	221443	0.488722	0.0115787
		MIAT	440823	0.0636831	0.0115946
		SULT2B1	6820	0.358489	0.0115974
		LOC143666	143666	0.26666	0.0116743
		DDTL	100037417	0.588218	0.0116801
		B3GAT3	26229	0.548288	0.0116979
		CD79B	974	0.215484	0.0117136
		TRIM63	84676	0.184732	0.0117466
		BAT5	7920	0.799285	0.0117707
		ARHGAP31	57514	1.77038	0.0118222
		RBM4	5936	0.642845	0.0119368
		KIF3B	9371	2.16606	0.0119413
		ZMYM5	9205	0.616337	0.0119451
		SNHG1	23642	0.551463	0.0119465
		ABCC2	1244	4.1372	0.0119503
		APOM	55937	0.451731	0.0119658
		C8orf55	51337	1.82681	0.0120771
		CD70	970	3.87236	0.0121405
		C19orf54	284325	0.633314	0.0121431
		NSMCE2	286053	0.598504	0.0121662
		CHRDL1	91851	7.48961	0.0121737
		DAGLA	747	2.33543	0.0121885
		MAGEF1	64110	0.632779	0.0122539
		TBC1D3B	414059	0.415844	0.0122611
		SGMS2	166929	2.08006	0.012338
		SLC23A1	9963	0.250213	0.0123435
		GSDMD	79792	0.520126	0.0123536
		C6orf136	221545	0.717736	0.0123716
		TBC1D3C	414060	0.350645	0.0124013
		ZNF32	7580	0.708412	0.0124291
		B3GNTL1	146712	0.463313	0.0124361
		CRIPT	9419	0.649124	0.0124466
		CASP2	835	1.57409	0.0125074
		MST1P2	11209	0.317373	0.0125398
		SUPT7L	9913	0.783278	0.012606
		SF3B14	51639	0.610423	0.012628
		ACADSB	36	1.759	0.0126695
		C1orf91	56063	0.553513	0.0126776
		TTL	150465	1.38296	0.0127552
		C1orf57	84284	0.6355	0.0128453
		LOC100130557	100130557	0.398421	0.0128618
		KIFC2	90990	0.330652	0.0128686
		CCDC57	284001	0.401633	0.0128709
		C6orf59	79992	0.252839	0.0128741
		PPARA	5465	1.77035	0.0128817
		C10orf91	170393	0.0512949	0.0129748
		MAP1A	4130	2.89021	0.0129832
		RP2	6102	1.55453	0.0130697
		ANKK1	255239	0.0950823	0.0130996
		GSTM4	2948	0.455228	0.013107
		VILL	50853	0.623103	0.0131077
		FIGN	55137	0.316172	0.0131567
		EIF4A2	1974	0.598631	0.0132252
		ZNF586	54807	0.657352	0.0132361
		POLG2	11232	0.663386	0.0132498
		SCAMP1	9522	1.43043	0.0133688
		RASSF1	11186	0.652646	0.0134123
		NSUN4	387338	0.728141	0.0134217
		CFLP1	142913	0.288258	0.01346
		UBXN1	51035	0.539272	0.0134952
		DPY30	84661	0.653427	0.0135115
		DNAJC24	120526	0.683584	0.0135179
		HUS1B	135458	0.335489	0.0135269
		RBL1	5933	2.53091	0.0136179
		TARP	445347	0.249466	0.0137447
		KRTAP5-1	387264	0.276272	0.0137628
		YWHAQ	10971	1.23908	0.0138193
		HSD17B7P2	158160	0.495629	0.0138229
		LOC100130522	100130522	0.467451	0.0138262
		RPL22L1	200916	0.41984	0.0138865
		ING4	51147	0.676307	0.0138906
		UBE2H	7328	2.08234	0.0139758
		ARHGAP15	55843	0.370058	0.014031
		MEGF8	1954	1.61424	0.014043
		ANKRD10	55608	0.496215	0.0140961
		DHRS4	10901	0.551742	0.0141521
		SNW1	22938	0.73959	0.0141592
		U2AF1L4	199746	0.626264	0.014168
		RYR1	6261	0.322114	0.0141858
		ALG2	85365	1.4841	0.0141899
		ALKBH2	121642	0.51997	0.0141919
		LOC653653	653653	1.85297	0.0142582
		TMEM59L	25789	0.158103	0.0142703
		MCL1	4170	0.709928	0.0142923
		AMN	81693	0.142916	0.0143289
		SNRPA	6626	0.782767	0.014346
		HOXB5	3215	0.49269	0.0143685
		WDR53	348793	0.688346	0.0143718
		C17orf48	56985	0.653102	0.0143767
		HSPBAP1	79663	0.603641	0.0144764
		PINX1	54984	0.588104	0.0144905
		APBB3	10307	0.447594	0.0146029
		MED6	10001	0.692227	0.0146164
		L3MBTL	26013	0.365583	0.0146218
		RPP21	79897	0.628867	0.0146646
		PTGR2	145482	0.648086	0.0148126
		RTCD1	8634	0.7469	0.0148672
		CWC15	51503	0.652916	0.0149086
		MTMR12	54545	1.8695	0.014921
		CLK4	57396	0.585683	0.0149276
		LEMD2	221496	0.722321	0.0149385
		CHRNA10	57053	0.464416	0.0149435
		PPP3R2	5535	6.74535	0.0149986
		PFDN6	10471	0.655178	0.0150133
		AMAC1L2	83650	0.236596	0.0150657
		C5orf39	389289	0.381629	0.0150709
		MST1	4485	0.350719	0.0150877
		G3BP2	9908	1.43754	0.0151041
		C11orf10	746	0.659455	0.0152119
		SMAD6	4091	2.13559	0.0152587
		NPIPL3	23117	0.424328	0.0152749
		CDK11B	984	0.775895	0.0152999
		ALAD	210	1.47278	0.0154455
		NMT2	9397	1.75261	0.0156404
		CPT1A	1374	1.49269	0.0156492
		MTERFD2	130916	0.682568	0.0156646
		FAM127B	26071	0.650343	0.0157041
		NANP	140838	1.4579	0.0157171
		FLJ40292	643210	0.282139	0.0157442
		HNRNPA3P1	10151	0.792832	0.0158806
		C9orf23	138716	0.540857	0.0158875
		FAM45A	404636	1.2675	0.0158957
		LOC100133985	100133985	0.479461	0.0159527
		N4BP2L2	10443	0.692218	0.0159654
		TRAK2	66008	1.45258	0.0160095
		C9orf37	85026	0.601748	0.0160649
		ARFGAP2	84364	0.778535	0.0160687
		SYF2	25949	0.714932	0.0160926
		C2orf28	51374	0.650569	0.0161211
		RRN3P2	653390	0.27618	0.0162165
		C1orf228	339541	0.164261	0.0162376
		TAS1R1	80835	0.218728	0.0162731
		TRAPPC3	27095	0.740968	0.0163676
		DAB2	1601	1.9751	0.0164525
		TRAPPC1	58485	0.628665	0.0166228
		MDM4	4194	0.545892	0.0166706
		FAM171A1	221061	1.97542	0.016682
		MYL6B	140465	0.504461	0.0167404
		DNAJC17	55192	0.616326	0.0167592
		CDH23	64072	2.78488	0.0168319
		LOC283922	283922	0.525066	0.0168503
		POLR1C	9533	0.657709	0.0168692
		KRAS	3845	1.44796	0.0169174
		ZBTB25	7597	0.606773	0.016937
		C8orf44	56260	0.477674	0.016996
		PLIN2	123	0.262759	0.0170901
		PSMG4	389362	0.665278	0.0171169
		C12orf68	387856	0.460737	0.0172018
		TRPT1	83707	0.689899	0.01721
		NSUN5P1	155400	0.377177	0.0172666
		HIST1H2BF	8343	0.217772	0.0173265
		RNF5	6048	0.75899	0.017329
		PTMS	5763	0.577869	0.017346
		AGBL2	79841	0.321087	0.017358
		SCARNA2	677766	0.300645	0.0173637
		CPT1B	1375	0.338482	0.0173721
		SNHG8	100093630	0.490509	0.0174095
		NCRNA00219	114915	0.561429	0.0175017
		LETMD1	25875	0.627369	0.0175537
		SELK	58515	0.601487	0.017557
		LOC92249	92249	0.497704	0.0175686
		LOC115110	115110	0.399205	0.0176063
		ADAM9	8754	1.57337	0.0176086
		TAF4	6874	1.59551	0.0176092
		SERPINA5	5104	0.180502	0.0176308
		TNPO3	23534	1.75858	0.0176382
		SNHG3	8420	0.405736	0.0176943
		VKORC1L1	154807	1.74004	0.0176957
		PLCB1	23236	2.15479	0.0177005
		CAPN3	825	0.447024	0.0177324
		C1orf97	84791	0.428974	0.0177672
		TJP1	7082	1.67912	0.0177846
		HIVEP1	3096	1.87866	0.0178284
		LOC100286793	100286793	0.534584	0.0178991
		KDM1B	221656	1.52237	0.0179283
		C1orf128	57095	0.742838	0.0179821
		C11orf71	54494	0.690683	0.0179839
		APTX	54840	0.768867	0.017987
		DEF6	50619	0.418515	0.0180162
		GRHL1	29841	4.19771	0.0180198
		TAF10	6881	0.523825	0.0180426
		CCNH	902	0.693788	0.0180986
		TMEM9B	56674	0.693195	0.0181315
		DNTTIP2	30836	0.793292	0.0181422
		REP15	387849	0.43045	0.0182699
		RNF113A	7737	0.688106	0.0182848
		GZF1	64412	1.39316	0.0182863
		ACCS	84680	0.378144	0.0183801
		MRPL53	116540	0.58788	0.018406
		HRASLS	57110	0.22484	0.018412
		GNA12	2768	1.38722	0.0184243
		LOC642846	642846	0.455919	0.0184281
		C2orf81	388963	0.471801	0.0185117
		METT11D1	64745	0.478453	0.0185566
		RBMX	27316	0.779156	0.0186539
		PACSIN3	29763	0.425136	0.018726
		KIAA1609	57707	1.49481	0.0187954
		SLC25A25	114789	0.641184	0.0188424
		C2orf52	151477	0.394983	0.0188447
		CSNK2B	1460	0.757853	0.0188817
		ENGASE	64772	0.531725	0.0188917
		PABPC1L	80336	0.362244	0.0189972
		ASXL1	171023	1.4887	0.019044
		LTB4R	1241	0.545769	0.0191108
		HHIPL2	79802	0.26352	0.0191757
		SH3BP2	6452	0.546587	0.0192498
		SBK2	646643	0.00620843	0.0192523
		SLC4A2	6522	1.47546	0.019256
		MDP1	145553	0.573565	0.0193661
		DDT	1652	0.482506	0.0193688
		TAF11	6882	0.800373	0.0194818
		TMEM25	84866	0.392369	0.0194911
		DUSP2	1844	0.301767	0.0195082
		NT5C	30833	0.438162	0.0195221
		CUL7	9820	0.567281	0.0195427
		GPR137	56834	0.7978	0.0196077
		CPSF3L	54973	0.740131	0.0196222
		ANO7	50636	0.622235	0.0196428
		TMOD3	29766	1.40508	0.0196538
		HMGN1	3150	0.74111	0.019691
		GLT25D1	79709	1.42047	0.019744
		CBX8	57332	0.553506	0.0197479
		PPP1R8	5511	0.84327	0.0197497
		GATAD2A	54815	1.33364	0.0197794
		CCDC109A	90550	1.58127	0.0197985
		C6orf27	80737	0.368851	0.0198205
		ESR2	2100	0.255942	0.0198834
		TNFRSF25	8718	0.334314	0.0198918
		ZNF389	651302	0.51385	0.0199132
		OBFC1	79991	0.704402	0.0199623
		PXMP4	11264	1.7544	0.0199682
		TCTE3	6991	0.42881	0.0200099
		C20orf118	140711	0.393976	0.0200175
		SNRNP70	6625	0.66719	0.0200844
		GTPBP8	29083	0.784674	0.0200939
		TBL1X	6907	1.50169	0.0201051
		SLC35D3	340146	0.0666752	0.0202012
		TSPAN32	10077	0.286429	0.0202249
		RRN3P1	730092	0.408047	0.0202335
		RBX1	9978	0.727055	0.0202767
		TCTEX1D4	343521	0.298761	0.0202906
		STX1A	6804	0.457867	0.0203155
		RPAIN	84268	0.611317	0.0203522
		RAI14	26064	1.76104	0.020367
		OAT	4942	1.4639	0.020412
		PHKG2	5261	0.676009	0.0204568
		KANK1	23189	3.15166	0.0204681
		ALS2CL	259173	0.44321	0.0204693
		ZNF593	51042	0.580043	0.0204988
		ADNP	23394	1.64401	0.0205434
		CXCR4	7852	0.355279	0.0205603
		CCDC17	149483	0.299535	0.02061
		KIAA1715	80856	1.41079	0.0206219
		MKKS	8195	1.34992	0.020643
		HUNK	30811	2.63943	0.0206907
		HAP1	9001	0.261518	0.0207445
		CASP9	842	0.814967	0.0207504
		CCDC48	79825	0.304947	0.0207903
		ERMAP	114625	0.628504	0.0209427
		FLJ10038	55056	0.654197	0.0210342
		TMEM223	79064	0.684895	0.0210343
		C19orf76	199800	0.319798	0.0210457
		SEC31B	25956	0.347422	0.021074
		SPAG4	6676	0.38283	0.0211026
		SLC12A6	9990	1.90054	0.0211713
		CSNK1G3	1456	1.29977	0.0211723
		TBCD	6904	0.487401	0.0211957
		CBWD2	150472	0.697915	0.0212267
		C8G	733	0.326229	0.0213032
		ENOSF1	55556	0.615277	0.0213297
		NOXA1	10811	0.406857	0.0213996
		TMEM80	283232	0.569512	0.0214666
		TNFSF9	8744	6.3301	0.0214757
		SYPL1	6856	1.39711	0.0215212
		U2AF1	7307	0.732885	0.0215543
		PPM1N	147699	0.267857	0.0215945
		DHRS4L2	317749	0.444997	0.0216283
		TAF1D	79101	0.621084	0.0216326
		SAP30	8819	0.515001	0.0216543
		CASP3	836	0.580837	0.0216836
		BEND3	57673	1.60062	0.0217043
		ARL6IP4	51329	0.575686	0.0217078
		RAB33A	9363	0.367369	0.0217314
		TMEM42	131616	0.585663	0.0217363
		C9orf110	100128385	2.57457	0.0218101
		SLCO5A1	81796	0.282174	0.0218143
		TMEM215	401498	0.0725532	0.0218343
		TMEM14B	81853	0.685803	0.0219588
		ASB3	51130	0.758114	0.021975
		BTN2A2	10385	0.59907	0.0220945
		REC8	9985	0.354901	0.0221255
		TMEM186	25880	0.622022	0.0222155
		CLUAP1	23059	0.802506	0.022263
		FAM115C	285966	0.526289	0.0222666
		SPATA2L	124044	0.586387	0.0222833
		IFI35	3430	0.58172	0.0223465
		LOC100130872	100130872	0.176993	0.022356
		LOC256880	256880	0.332408	0.0223641
		TFB1M	51106	0.720209	0.022395
		KIF16B	55614	1.86991	0.0225068
		NRN1L	123904	0.366743	0.0225683
		TMPRSS3	64699	0.177601	0.0225777
		RRP7B	91695	0.522043	0.0226002
		TUBBP5	643224	0.177095	0.0226664
		MSH5	4439	0.406469	0.0226875
		PAPL	390928	0.0904203	0.0226935
		CYP27C1	339761	3.34152	0.0226935
		HSDL2	84263	1.65161	0.0227454
		ATOH7	220202	0.120386	0.0227561
		AP4S1	11154	0.415889	0.0227633
		UBE3C	9690	1.4467	0.0227679
		PARP10	84875	0.51678	0.0227783
		CHKB	1120	0.558768	0.0227925
		NEIL2	252969	0.6909	0.0227935
		IL17C	27189	0.182676	0.0228173
		HCG27	253018	0.298641	0.022858
		IL18BP	10068	0.460473	0.0229238
		EMR4P	326342	0.171653	0.0229383
		RHEBL1	121268	0.461494	0.0231355
		STAMBPL1	57559	0.428511	0.0231867
		EDC4	23644	0.754942	0.0231992
		FAM98B	283742	1.75575	0.0232313
		SP140L	93349	0.66656	0.0232543
		AMY2B	280	0.408205	0.0232919
		SYPL2	284612	0.349881	0.0233007
		C10orf119	79892	1.37506	0.0233322
		C2orf85	285093	0.0590969	0.0233483
		TSGA14	95681	2.14427	0.0233502
		COPA	1314	2.00612	0.0233997
		CDK3	1018	0.362656	0.0234018
		FAM159A	348378	0.197684	0.0234163
		PRKAA1	5562	1.5795	0.0234737
		OSMR	9180	2.75587	0.0234933
		C18orf10	25941	0.686716	0.023498
		CNTD2	79935	0.17884	0.0235536
		NSUN5P2	260294	0.381832	0.0235858
		STK38L	23012	2.30108	0.0236005
		ESRRB	2103	0.245646	0.0236084
		MYOZ1	58529	0.339687	0.0237015
		GNL1	2794	0.710021	0.0237419
		HAS2	3037	3.17957	0.023815
		LAMB2L	22973	0.462027	0.0239546
		TMEM69	51249	0.806391	0.0239579
		GALM	130589	0.642517	0.0240194
		CATSPER2	117155	0.49057	0.0240236
		MSLN	10232	0.170428	0.0240924
		C19orf46	163183	0.351564	0.024166
		GNAQ	2776	1.29263	0.0242103
		IGDCC3	9543	0.223178	0.0242552
		CD3EAP	10849	2.11598	0.0242941
		GEMIN6	79833	0.6557	0.0243479
		SNRNP35	11066	0.671367	0.0243515
		NDRG3	57446	1.44783	0.0243619
		PAAF1	80227	0.722199	0.0243868
		PRMT5	10419	0.685479	0.0244413
		METTL3	56339	0.60326	0.0244522
		NCOA6	23054	1.55957	0.0244752
		STT3B	201595	1.91241	0.024507
		TMEM51	55092	0.609097	0.0245455
		PRR3	80742	0.721828	0.024575
		CLK2	1196	0.488767	0.0245969
		ACIN1	22985	0.730224	0.0246267
		C14orf33	100129075	0.53897	0.0246861
		TOP3B	8940	0.635194	0.0246957
		ZNF239	8187	0.622962	0.0247299
		HSPC159	29094	1.75304	0.0247816
		LOC284276	284276	0.170285	0.0248709
		LOC645676	645676	0.410802	0.0248763
		DHRS12	79758	0.540239	0.0249473
		NKX2-5	1482	0.0572678	0.0249793
		CACNA1F	778	0.282163	0.0249965
		NFU1	27247	0.762943	0.0250434
		DZIP1L	199221	0.517516	0.0250725
		TMEM219	124446	0.627323	0.0250782
		HLA-L	3139	0.493369	0.0250823
		GALE	2582	0.646077	0.0251217
		PPP1R3D	5509	1.65333	0.0252507
		FSCN2	25794	0.256287	0.0252727
		TNS1	7145	1.83187	0.0254015
		RANBP2	5903	1.36322	0.025408
		TTLL6	284076	0.239931	0.025408
		ADCK4	79934	0.681702	0.0254293
		DPM3	54344	0.474113	0.0255006
		HMGCR	3156	1.42034	0.0255064
		C21orf84	114038	0.0553778	0.0257156
		NAGS	162417	0.429669	0.0257273
		CHST3	9469	1.94269	0.0258039
		GPR35	2859	0.492166	0.0258263
		C6orf1	221491	0.661214	0.0258971
		TXLNA	200081	0.72907	0.0259168
		UPF3A	65110	0.611914	0.0259888
		GBA2	57704	0.71026	0.0260153
		ABT1	29777	0.798978	0.0260155
		PQLC2	54896	0.730521	0.0260338
		DRD4	1815	0.431123	0.0260582
		INO80B	83444	0.561438	0.0260878
		COMMD4	54939	0.625326	0.0261039
		FLCN	201163	0.529795	0.0261119
		GPD1L	23171	1.71842	0.0261481
		AAAS	8086	0.772322	0.0261482
		C11orf35	256329	0.353632	0.0262508
		LMAN2	10960	0.66202	0.0263319
		PDCD5	9141	0.691938	0.0263536
		ZFYVE19	84936	0.666944	0.0263713
		SFRS2	6427	0.781193	0.0263889
		FAM120A	23196	1.1933	0.0264125
		ZNF784	147808	0.621833	0.0264627
		MAP7D3	79649	0.617624	0.0264992
		GJD4	219770	0.201659	0.0264994
		ACYP1	97	0.446412	0.0265196
		P2RX4	5025	0.600242	0.0265198
		TBX21	30009	0.211391	0.0265795
		LAMB3	3914	3.61269	0.0265801
		FBXO10	26267	0.53069	0.0265863
		GRLF1	2909	1.7102	0.0266051
		ZG16B	124220	0.24896	0.0266477
		ATP2B4	493	1.54377	0.0267729
		RLN1	6013	0.159622	0.0268263
		GMPR2	51292	0.700689	0.026946
		NAALAD2	10003	0.216935	0.0269675
		ISY1	57461	0.794124	0.0270685
		PPIP5K1	9677	1.60082	0.0270716
		TRIM24	8805	1.73774	0.0270762
		NGDN	25983	0.348021	0.027078
		C2orf27A	29798	0.48164	0.0271268
		LASP1	3927	1.43167	0.0271407
		SLC35D2	11046	0.685977	0.0271444
		LOH12CR2	503693	0.296981	0.0272451
		SLC9A5	6553	0.476067	0.0272589
		RTKN	6242	0.662507	0.0272706
		HBXIP	10542	0.658237	0.0272989
		HEG1	57493	1.881	0.0273399
		TOMM20L	387990	0.466091	0.0273484
		TRMT6	51605	1.75628	0.0273512
		ZFR	51663	1.35726	0.0273843
		C1orf189	388701	0.142143	0.0274188
		SAMD3	154075	0.257928	0.0274686
		MYO15B	80022	0.142916	0.0276174
		SIK1	150094	0.435747	0.027671
		SERPINF2	5345	0.158954	0.0276828
		TTC33	23548	1.61594	0.0276945
		CD247	919	0.180875	0.0277445
		MRPS14	63931	0.648872	0.0277768
		RBCK1	10616	0.734116	0.0277812
		C2orf34	79823	0.740844	0.0278065
		PCNA	5111	1.49577	0.0278533
		RINL	126432	0.498796	0.0278637
		KCNK4	50801	0.299977	0.0278686
		CCDC101	112869	0.664924	0.0279035
		HSD17B4	3295	1.27895	0.0279076
		CD72	971	0.286025	0.0279105
		GNE	10020	1.48957	0.0279193
		SERAC1	84947	1.61436	0.0279736
		AGXT2L2	85007	0.632079	0.0279906
		WDFY3	23001	1.46989	0.0280651
		FAM173B	134145	1.80295	0.0281307
		SCARNA12	677777	0.412448	0.0281604
		PSME2	5721	0.48207	0.0281811
		C2orf24	27013	0.745819	0.0281825
		B3GAT1	27087	0.130862	0.0282138
		C17orf101	79701	0.552383	0.0282375
		RPL17	6139	0.618363	0.0282493
		PNMA3	29944	0.150017	0.0282506
		ADHFE1	137872	0.471893	0.0282812
		DCAF7	10238	1.3675	0.0282933
		PSME1	5720	0.562178	0.0283083
		POLR2H	5437	0.620233	0.0284127
		CLDND1	56650	0.781415	0.0284685
		AHNAK	79026	2.14352	0.0284738
		CRK	1398	1.42226	0.0285268
		DLX3	1747	32.7659	0.0285654
		FAM41C	284593	0.581902	0.0285795
		ZNF217	7764	1.80227	0.0286638
		CSRP2BP	57325	1.42085	0.0286926
		BLZF1	8548	3.5065	0.0288043
		SUMO4	387082	0.201717	0.0288193
		CIR1	9541	0.75742	0.0288564
		ZNF767	79970	0.545677	0.02888
		H2AFX	3014	1.51588	0.0288895
		ANKMY1	51281	0.721239	0.0288943
		SLFN5	162394	2.0202	0.0289117
		PDE4B	5142	0.607769	0.0289232
		C2orf49	79074	0.807352	0.0289979
		PPCDC	60490	0.54271	0.0290217
		VAPB	9217	1.78722	0.0290338
		ETAA1	54465	0.731202	0.0290392
		NCRNA00105	80161	0.2106	0.0291811
		CREM	1390	0.621968	0.0292023
		AHSA2	130872	0.327714	0.0292199
		40422	151011	1.49044	0.029227
		FXYD6	53826	0.454984	0.0293071
		SPTBN5	51332	0.301155	0.0293124
		C20orf197	284756	0.482453	0.0293689
		ACSS2	55902	1.683	0.0293812
		RNF112	7732	0.0776618	0.0293838
		ARAP2	116984	0.408041	0.0293879
		FHIT	2272	0.483093	0.0294328
		GSDMB	55876	0.400664	0.0295954
		LOC389791	389791	0.365536	0.0296094
		LOC100128292	100128292	0.336793	0.029636
		MYO15A	51168	0.367783	0.0297415
		NDE1	54820	1.41024	0.0298239
		NCRNA00115	79854	0.368273	0.0298457
		TNFRSF14	8764	0.563144	0.0299066
		C2orf64	493753	0.752506	0.0299448
		FLJ39582	439931	0.421212	0.0299517
		KRTDAP	388533	0.131067	0.0300863
		NRP1	8829	1.78925	0.0300896
		TRPC2	7221	0.240808	0.0301629
		HRK	8739	0.0302427	0.0302442
		LY6G5B	58496	0.44605	0.0303045
		UGT8	7368	0.178053	0.0303046
		CRLF2	64109	0.322337	0.0303296
		RNF167	26001	0.751776	0.0303373
		MRPS23	51649	0.671799	0.0303492
		CHMP4C	92421	2.81404	0.0304092
		TLN2	83660	2.13238	0.0304448
		EIF4H	7458	1.31861	0.0304574
		AK3L1	205	0.47812	0.0304843
		MRP63	78988	0.680674	0.0304902
		TMEM39B	55116	0.49829	0.0304995
		RPSAP9	653162	0.624312	0.0305333
		MGC12982	84793	0.41226	0.0305341
		CYTIP	9595	0.228148	0.0305388
		RUFY4	285180	0.286927	0.030575
		TTC32	130502	0.471514	0.0306906
		S100A1	6271	0.181926	0.030702
		NCR3	259197	0.336616	0.0308194
		EML3	256364	0.701004	0.0308685
		ZFYVE28	57732	0.659495	0.0308978
		SH3BP1	23616	0.596517	0.0309679
		ZNRD1	30834	0.729125	0.0310159
		DDB2	1643	0.541982	0.031086
		PDE6B	5158	0.395188	0.0312083
		TFAP2E	339488	0.390165	0.0312084
		GRASP	160622	0.612128	0.0312096
		CLEC2D	29121	0.516738	0.0312132
		ZBTB2	57621	1.51533	0.0312747
		ZNF398	57541	1.45865	0.0312772
		GNPTG	84572	0.65683	0.0312807
		GNMT	27232	0.386722	0.0313576
		CAMKK1	84254	0.469547	0.0314045
		PHC2	1912	0.669988	0.0314046
		LGI4	163175	0.416464	0.0314242
		GLS2	27165	0.524887	0.0315115
		FLJ35220	284131	0.505203	0.0315402
		C10orf110	55853	0.356015	0.0315631
		INO80E	283899	0.75772	0.0316174
		ATP5G2	517	0.658441	0.031695
		SLC45A1	50651	0.4874	0.0316966
		INHA	3623	0.38434	0.0317237
		ISG20	3669	0.245726	0.0318047
		C9orf171	389799	0.146639	0.0318129
		ALS2CR4	65062	1.5497	0.0318155
		PANX2	56666	0.249537	0.0318383
		ODF2L	57489	0.703436	0.0318476
		SF3A3	10946	0.860778	0.0319008
		C11orf31	280636	0.62832	0.0319065
		LOC728613	728613	0.564735	0.0319365
		ITM2C	81618	0.586512	0.0321108
		FAM193B	54540	0.608997	0.0321297
		NUDT13	25961	0.606241	0.0321586
		ZMYND12	84217	0.485231	0.0321693
		MPP3	4356	0.593514	0.0322307
		BAX	581	0.667337	0.0323142
		RFX3	5991	0.671592	0.0324035
		CKMT2	1160	0.30171	0.0324657
		PAOX	196743	0.631869	0.0324732
		C5orf62	85027	0.469388	0.0325362
		PTPMT1	114971	0.69557	0.0325453
		SNX17	9784	0.782123	0.032552
		HPCAL4	51440	0.124343	0.0325523
		DIO1	1733	0.331007	0.0327736
		C9orf128	392307	0.325056	0.0327964
		CDC37L1	55664	0.645221	0.0328378
		AKNA	80709	0.549126	0.0328729
		CXCR7	57007	2.94226	0.0329813
		ZNF800	168850	1.62111	0.0331069
		ATXN2L	11273	0.713424	0.0331559
		PFDN5	5204	0.487004	0.0332399
		AIFM3	150209	0.505025	0.0332605
		MRPL52	122704	0.552213	0.0332888
		PLEKHO1	51177	0.554912	0.033374
		AMZ2	51321	0.746432	0.0333934
		PNMA5	114824	0.236787	0.033419
		BCL7C	9274	0.686673	0.0334951
		S100Z	170591	0.254761	0.0335156
		CLNS1A	1207	0.698853	0.0335212
		LRP3	4037	1.72181	0.0336509
		TCTN3	26123	1.41107	0.0336952
		DSTN	11034	1.72595	0.033757
		CCS	9973	0.502445	0.0337708
		APEX1	328	0.700134	0.0339211
		UCN2	90226	0.123131	0.0340965
		IK	3550	0.779323	0.0341521
		ZFAND2B	130617	0.654247	0.0341634
		CC2D1B	200014	0.771766	0.0342134
		NNT	23530	1.64271	0.0342627
		ARPC1A	10552	1.37914	0.0343432
		CCHCR1	54535	0.58872	0.0344445
		LPAR1	1902	1.67947	0.0344461
		LYG1	129530	0.333343	0.0344613
		NFKBID	84807	0.370438	0.0344618
		ARGFXP2	503640	0.117839	0.0344781
		RASAL3	64926	0.356511	0.0344996
		FAM100A	124402	0.665121	0.0345144
		RASGRP2	10235	0.267232	0.0345381
		SFI1	9814	0.606736	0.0345881
		LENG9	94059	0.61853	0.0345981
		PCNX	22990	0.708103	0.0346097
		C20orf177	63939	2.01345	0.0347142
		ILKAP	80895	0.758472	0.0347191
		RGS1	5996	0.144167	0.0347679
		OXGR1	27199	3.99421	0.0347853
		DHX58	79132	0.62693	0.0348012
		PTPRVP	148713	0.0888733	0.0348841
		RNF207	388591	0.453678	0.0348912
		ANG	283	0.370353	0.0349651
		EIF3H	8667	0.690403	0.0349704
		NUDT2	318	0.579945	0.0349791
		RNF126P1	376412	0.559941	0.0350106
		TNFRSF18	8784	0.329298	0.035012
		SFRS5	6430	0.597847	0.0350221
		RABGEF1	27342	1.46083	0.0350311
		HSCB	150274	0.603469	0.0350791
		TMEM127	55654	1.19497	0.0351101
		ST3GAL2	6483	1.69882	0.0351102
		SLC30A4	7782	2.14155	0.035129
		TOMM20	9804	0.785828	0.03513
		RING1	6015	0.64653	0.0351475
		CRYBA2	1412	0.128613	0.0352182
		WFDC13	164237	96.4678	0.0352549
		NAB1	4664	1.34405	0.0352747
		IPO8	10526	1.22545	0.0353075
		C13orf16	121793	0.20039	0.0353194
		CYP1A1	1543	0.181447	0.0353839
		ARHGAP36	158763	0.154085	0.0355419
		CCDC12	151903	0.527058	0.0355688
		GPR39	2863	2.80897	0.0356324
		TMSB10	9168	0.55553	0.0356689
		FAM160A2	84067	0.705552	0.0357055
		UHRF1BP1	54887	1.55158	0.0357056
		NDFIP1	80762	1.24607	0.0357161
		C17orf56	146705	0.594576	0.0357815
		NSMCE4A	54780	0.789135	0.0358107
		C9orf129	445577	1.80699	0.0358596
		TMEM49	81671	0.747298	0.0359192
		KLHDC4	54758	0.641617	0.0359826
		LOC151534	151534	0.324618	0.0359837
		AXIN1	8312	0.77106	0.0360567
		TCIRG1	10312	0.526238	0.0360619
		KIAA0664P3	100132341	0.249191	0.0360913
		DPH3	285381	1.38308	0.0361304
		PHF1	5252	0.720939	0.0361789
		PPIE	10450	0.668171	0.0362394
		RPS17	6218	0.545066	0.0362651
		CCDC155	147872	0.14942	0.036317
		TSEN54	283989	0.624947	0.0363323
		ZNF321	399669	0.52714	0.0364378
		LOC100130015	100130015	0.359095	0.036445
		RECQL5	9400	0.73631	0.0364623
		TTC37	9652	1.45029	0.0366161
		PLEKHN1	84069	0.119143	0.0366384
		CHORDC1	26973	0.657392	0.0366418
		SRC	6714	1.4558	0.0367002
		PHYHIP	9796	0.164001	0.036879
		RGS2	5997	0.352806	0.0368875
		EFNB1	1947	2.55229	0.0369454
		CBX4	8535	0.684929	0.0369594
		PREP	5550	1.35513	0.036961
		NCAPG2	54892	1.7587	0.0370231
		ALKBH6	84964	0.732997	0.0370292
		H3F3A	3020	0.694981	0.0370427
		HCG26	352961	0.275592	0.0370723
		CTRL	1506	0.416979	0.0370754
		SUPT3H	8464	0.600527	0.0371131
		NPM3	10360	0.612753	0.0371278
		C17orf86	654434	0.545189	0.0371654
		CCDC148	130940	0.335167	0.0371865
		SAP30L	79685	1.59042	0.0372741
		MTL5	9633	0.41637	0.0373037
		PAQR6	79957	0.297374	0.0373071
		ISCU	23479	0.68969	0.0373399
		SERINC4	619189	0.420098	0.037398
		C1D	10438	0.682411	0.0374069
		CASP4	837	0.633663	0.0374333
		TMEM126B	55863	0.655999	0.0375277
		ATG16L2	89849	0.508747	0.0375494
		BPNT1	10380	0.795819	0.0376216
		CFDP1	10428	0.63781	0.0376475
		OSBPL1A	114876	1.9343	0.0376613
		LOC151174	151174	0.36859	0.037662
		SFTPA2	729238	0.210076	0.0378263
		LOC375190	375190	0.657884	0.0378886
		TADA3	10474	0.693174	0.0378925
		PPIH	10465	0.699567	0.0379055
		NUP155	9631	1.733	0.0379536
		SH3GL2	6456	0.216877	0.0380176
		TAF9B	51616	2.32411	0.0380304
		HNRNPD	3184	0.809798	0.0380408
		ACBD4	79777	0.608733	0.0380969
		EFCAB4A	283229	0.391555	0.0381017
		NCOA5	57727	1.34694	0.0381547
		RFPL1S	10740	0.455814	0.0381689
		HOXB2	3212	0.606321	0.0382483
		CLEC2B	9976	0.477751	0.0382851
		ZNF691	51058	0.557063	0.0383063
		INPP5F	22876	1.4581	0.0383112
		REM2	161253	0.234133	0.0383581
		FAM100B	283991	0.501928	0.0383611
		PITPNA	5306	1.27534	0.0383824
		CDS1	1040	3.05508	0.0384118
		GPR183	1880	0.330465	0.0384272
		DAZAP1	26528	0.80402	0.0384538
		SORD	6652	2.10068	0.0384994
		SYNGR3	9143	0.269557	0.0385268
		ANKRD57	65124	1.76471	0.0385294
		TIA1	7072	0.6589	0.0385844
		FAM176B	55194	0.469224	0.0386724
		OXSM	54995	0.750895	0.038756
		NARFL	64428	0.79657	0.038798
		TM6SF2	53345	0.343169	0.0388367
		GTSF1L	149699	0.134252	0.0389592
		PHYHD1	254295	0.419813	0.0390404
		SMURF2	64750	2.15584	0.0390449
		C3orf30	152405	35.7224	0.0390461
		GOLGA8B	440270	0.171363	0.039057
		CAV1	857	2.36554	0.0390585
		NFIL3	4783	0.372558	0.0390897
		PAX9	5083	6.36723	0.0390972
		H2AFV	94239	1.50705	0.0391168
		CDKN1B	1027	0.71445	0.0391452
		LOC152217	152217	0.68227	0.0391617
		LSM6	11157	0.66406	0.0392121
		CXXC1	30827	0.678239	0.0393159
		SPRED1	161742	1.40224	0.0393287
		NUDT18	79873	0.567034	0.0393323
		PUS10	150962	0.705654	0.0393387
		XCL2	6846	0.37323	0.0393559
		NUDC	10726	0.707356	0.0394171
		CD40LG	959	0.233184	0.0394195
		LIME1	54923	0.353071	0.0394445
		GPR55	9290	0.206536	0.039457
		ID1	3397	2.42401	0.0394589
		CBWD6	644019	0.260375	0.039499
		PDCD10	11235	0.757928	0.0395289
		GFI1	2672	0.22968	0.0396065
		LHFPL2	10184	1.58109	0.039644
		CARD16	114769	0.446519	0.0396916
		CLOCK	9575	2.07158	0.0396973
		INSIG1	3638	1.97427	0.0397326
		C9orf9	11092	0.664589	0.0397648
		C14orf73	91828	0.137462	0.0397659
		ZNF830	91603	0.782886	0.039838
		FAM90A1	55138	0.467802	0.0398466
		POLE4	56655	0.598246	0.0398874
		CERKL	375298	0.373428	0.0398971
		MTX1	4580	0.550818	0.0400157
		CG030	116828	0.450111	0.0401188
		MPG	4350	0.703916	0.040126
		UBAC2	337867	0.630377	0.0401288
		RAC2	5880	0.442441	0.0401725
		ORMDL1	94101	0.690047	0.0401869
		PRSS30P	124221	0.276917	0.0401881
		C19orf43	79002	0.668588	0.040196
		CROCCL1	84809	0.578207	0.0402462
		GABPA	2551	1.65991	0.0402469
		POP5	51367	0.715488	0.0402726
		AP2A1	160	1.35675	0.0403193
		KIAA1751	85452	0.2129	0.0403856
		DTNBP1	84062	0.732226	0.0403908
		RHBDD3	25807	0.774653	0.0404027
		MYO1A	4640	0.207334	0.04041
		TLR9	54106	0.422524	0.0404305
		SRPK2	6733	1.76131	0.0404496
		NUP62	23636	1.29748	0.0404523
		ACAP1	9744	0.21625	0.0404609
		CCDC159	126075	0.574064	0.0404829
		DFNB59	494513	0.57752	0.0406275
		OGDH	4967	1.42411	0.0406606
		ARHGAP20	57569	2.7147	0.0406857
		GATSL3	652968	0.576026	0.0407507
		RALGAPA2	57186	2.24604	0.0407592
		FAM21B	55747	0.700291	0.0407801
		TIRAP	114609	1.46427	0.0407898
		TRPM8	79054	0.118318	0.0407961
		PDZD9	255762	8.88508	0.0408148
		RNASEH2B	79621	0.71664	0.0408765
		FLJ37453	729614	0.509862	0.0408896
		LZTFL1	54585	1.32664	0.0408912
		CDKN1C	1028	0.165258	0.0409497
		EFS	10278	0.433383	0.0410805
		ASPDH	554235	0.16294	0.0412567
		TRNAU1AP	54952	0.762223	0.0412701
		SLC17A5	26503	1.55369	0.0412919
		ZFP64	55734	1.45891	0.0413585
		EIF2B2	8892	0.64979	0.0413811
		AMACR	23600	2.10659	0.0413935
		C10orf82	143379	3.15532	0.0413997
		WBP1	23559	0.703792	0.0414934
		SFRS4	6429	0.842894	0.041525
		C9orf78	51759	0.829884	0.0415455
		HIF1AN	55662	0.76658	0.0415965
		NIT2	56954	0.743517	0.0416236
		VARS2	57176	0.744309	0.0416429
		LUZP6	767558	1.58539	0.0417262
		RFX5	5993	0.755257	0.0417666
		HHAT	55733	0.473948	0.041788
		PPP1R15A	23645	0.596265	0.0418028
		CLDN5	7122	0.403358	0.0418164
		CLK2P	1197	0.542797	0.0418204
		STAU1	6780	1.61033	0.0419788
		OBSCN	84033	0.455663	0.0420392
		LOC146880	146880	0.616142	0.042042
		SMURF1	57154	1.5718	0.0421126
		C1orf173	127254	0.387443	0.0421325
		WDR6	11180	0.703444	0.042155
		MRPL23	6150	0.530841	0.0422157
		WDR45L	56270	0.766283	0.0423034
		LRRC8D	55144	1.94726	0.0424149
		NSF	4905	1.2941	0.0424417
		BTN3A1	11119	0.69539	0.0424433
		CXorf26	51260	0.674361	0.0424657
		SPEG	10290	0.232428	0.0424667
		GPN2	54707	0.803264	0.042475
		P2RX1	5023	0.272815	0.0424765
		PLXNA4	91584	7.14063	0.0425362
		C3orf47	339942	0.359875	0.0427192
		ESYT2	57488	1.67929	0.0428385
		PP14571	100130449	0.176542	0.0428468
		RNFT2	84900	0.52618	0.0428556
		HIF3A	64344	0.123528	0.0429029
		TRAPPC2P1	10597	0.776245	0.0429348
		LOC348926	348926	0.596528	0.042959
		YPEL3	83719	0.633171	0.0430935
		SNCG	6623	0.417559	0.0431511
		ABCA7	10347	0.552042	0.0431589
		LUC7L3	51747	0.520669	0.0431998
		KLC4	89953	0.74862	0.0432385
		TMEM173	340061	0.635142	0.0432541
		TMEM189-UBE2V1	387522	4.55849	0.0432748
		NANOS3	342977	0.282549	0.0433057
		ERCC8	1161	1.30089	0.0433163
		INTU	27152	0.592535	0.0433701
		NDUFA10	4705	0.760918	0.0433765
		ADSSL1	122622	0.306884	0.0433835
		HAPLN2	60484	0.215347	0.0434675
		MRPL47	57129	0.736139	0.0435531
		CD244	51744	0.41248	0.0435906
		ERCC5	2073	0.716984	0.0435974
		CTNNAL1	8727	1.64608	0.043605
		MAN2C1	4123	0.622055	0.0437817
		FCRL6	343413	0.283091	0.0438729
		LGR4	55366	2.07117	0.0438753
		RPL21	6144	0.367528	0.0439136
		RPL32P3	132241	0.552238	0.043974
		HEATR5A	25938	1.46121	0.0440072
		IL18RAP	8807	0.246065	0.0440758
		LIFR	3977	2.59005	0.0440792
		LOC400752	400752	0.336202	0.044084
		CHD3	1107	1.48278	0.0441278
		PTPLAD1	51495	1.31905	0.0441533
		C13orf18	80183	0.486928	0.0441657
		LOC388588	388588	0.107944	0.0442173
		RILPL2	196383	0.723847	0.0442218
		PEX19	5824	2.83801	0.0442709
		OSBP	5007	1.37806	0.0443077
		SLC12A2	6558	1.97285	0.0443501
		CCDC132	55610	1.51659	0.0443757
		RPA2	6118	0.793954	0.0443802
		CSNK1G1	53944	1.35846	0.044456
		DOPEY2	9980	1.81449	0.0444611
		RORC	6097	0.35028	0.0445018
		TSTA3	7264	0.764859	0.0446145
		LOC344967	344967	1.49286	0.044689
		PDCD4	27250	0.771933	0.0446919
		NUPR1	26471	0.558006	0.0447629
		PRSS50	29122	0.154689	0.0447746
		FAAH	2166	0.357668	0.0448006
		PMCH	5367	0.260634	0.0448046
		CLIP4	79745	1.99651	0.044859
		USP2	9099	1.92704	0.044893
		C19orf38	255809	0.241037	0.0449291
		PPIEL	728448	0.314897	0.0449876
		MIIP	60672	0.606633	0.0450733
		NAP1L1	4673	0.336761	0.0451461
		PIK3C2G	5288	38.5151	0.0452038
		PVRIG	79037	0.328593	0.0452099
		SNORD15B	114599	0.0862675	0.0453176
		TUBA3D	113457	0.116729	0.0453262
		UFSP2	55325	0.711802	0.0453828
		C11orf65	160140	0.268291	0.0453904
		SIL1	64374	0.590953	0.0454029
		NR3C1	2908	1.34416	0.0454497
		KCNJ5	3762	2.05141	0.0454687
		SLC2A10	81031	2.02257	0.045521
		E4F1	1877	0.786094	0.0455399
		ATRIP	84126	0.78656	0.0455491
		POMGNT1	55624	0.762097	0.045581
		OXCT2	64064	0.315933	0.0455867
		WNK1	65125	1.33514	0.0456279
		WWP1	11059	1.60382	0.0456293
		MDH1	4190	0.785836	0.045649
		FBN1	2200	1.68276	0.0456719
		LILRA4	23547	0.169286	0.0456859
		DNAJC12	56521	0.449988	0.0457034
		UBE2E2	7325	0.617661	0.0457277
		MRPL33	9553	0.578465	0.0457436
		ARHGEF33	100271715	0.370161	0.0458101
		GLIS3	169792	0.501407	0.0458122
		MYBPC2	4606	0.013098	0.0458493
		HOXB6	3216	0.734677	0.0459308
		SPNS3	201305	0.211309	0.0459372
		STX6	10228	0.777181	0.0459408
		C7orf47	221908	0.694653	0.0459697
		SLCO4C1	353189	0.355917	0.0459746
		RERE	473	0.721332	0.0460181
		NCRNA00181	503538	0.449496	0.0460271
		AKTIP	64400	0.761909	0.0460782
		C6orf147	387097	0.347898	0.0461138
		NIPA2	81614	1.22778	0.0461141
		PTPN12	5782	1.37347	0.0461174
		LOC441869	441869	0.495905	0.0461286
		SLC38A10	124565	0.69899	0.046147
		PRR5	55615	0.651387	0.0461689
		PSMB5	5693	0.743584	0.0462588
		PTP4A3	11156	0.480113	0.0463726
		ZNF485	220992	0.665909	0.0464105
		DAND5	199699	0.106813	0.0464373
		IDE	3416	1.85489	0.0464594
		SUPT4H1	6827	0.713091	0.0464655
		DUSP11	8446	0.798279	0.046487
		TTC25	83538	0.569404	0.0465153
		CSNK2A1P	283106	1.5951	0.0465521
		IP6K2	51447	0.70825	0.0465522
		RDBP	7936	0.782029	0.0465567
		HRASLS5	117245	5.11593	0.0465794
		HKDC1	80201	0.3101	0.0465894
		GMEB2	26205	1.38951	0.0466284
		PSMA5	5686	0.694397	0.0467189
		PPM1G	5496	0.818995	0.0467319
		AMICA1	120425	0.322427	0.0467542
		RAB22A	57403	1.59159	0.0468098
		SH2D3A	10045	0.424393	0.0468099
		CARNS1	57571	0.293075	0.0468831
		NFS1	9054	1.55122	0.0468908
		ITPKC	80271	0.610775	0.046941
		TCEAL7	56849	0.167473	0.0469864
		TRIM11	81559	0.762959	0.0470105
		DENND1C	79958	0.412242	0.0470422
		SPATA9	83890	0.572	0.0470635
		AZGP1	563	0.109891	0.0471303
		CD69	969	0.268104	0.0471505
		FAM132A	388581	0.0849684	0.0472134
		NR4A3	8013	0.480889	0.0472371
		KLRK1	22914	0.171604	0.0472508
		INHBC	3626	0.294855	0.0472991
		SLCO4A1	28231	0.355033	0.0473504
		MYL6	4637	0.619627	0.0473548
		MGST3	4259	2.14323	0.0473726
		COX7C	1350	0.645255	0.0474289
		LOC100302650	100302650	0.233493	0.0474424
		COX6A1	1337	0.722636	0.0474623
		SGK2	10110	0.280786	0.0475779
		TMPRSS5	80975	0.225722	0.0476013
		GLUD2	2747	1.42025	0.0476336
		TMEM156	80008	0.158117	0.0477857
		STAR	6770	0.165248	0.0478295
		CD6	923	0.16995	0.0478518
		SLC24A3	57419	2.91635	0.0478608
		LOC144571	144571	0.501733	0.0479035
		FAM38B	63895	1.69383	0.047913
		CHP	11261	1.44393	0.0480487
		FAM73B	84895	0.788514	0.0480592
		RLTPR	146206	0.21052	0.0480803
		TOMM7	54543	0.539479	0.048105
		RUNX3	864	0.413838	0.0481378
		DMXL1	1657	1.32661	0.0481651
		ALDH1A3	220	3.27872	0.0482097
		DDX26B	203522	0.566088	0.0482365
		MUC1	4582	0.4747	0.0482403
		SF3B1	23451	0.739343	0.0482518
		IL17RE	132014	0.435519	0.0482875
		CDCP2	200008	0.339593	0.04829
		PAFAH1B1	5048	1.36596	0.0483107
		APOBEC3F	200316	0.641969	0.0483324
		KCNMB3	27094	0.520037	0.0483537
		RPL11	6135	0.558735	0.0485236
		HEMK1	51409	0.693134	0.0485239
		FRG1	2483	0.63225	0.048541
		TTC39A	22996	0.323257	0.0485657
		AKAP8L	26993	0.629293	0.0486066
		RPS20	6224	0.615849	0.0486729
		WDR27	253769	0.515968	0.0487245
		GJB5	2709	0.392026	0.0487533
		MAP1B	4131	1.68233	0.0487817
		MVP	9961	0.620263	0.0488032
		AGAP4	119016	0.612622	0.0488304
		TMEM104	54868	1.44035	0.0488475
		SART1	9092	0.728915	0.0488997
		FAM129C	199786	0.253332	0.0489017
		DIS3L2	129563	0.820014	0.0489432
		MAVS	57506	1.39461	0.0489789
		GSR	2936	1.45874	0.0490108
		RNF39	80352	5.44162	0.04903
		CYBRD1	79901	1.37982	0.0490977
		LENG1	79165	0.678737	0.0491121
		KCNJ9	3765	7.74892	0.0491314
		ZAP70	7535	0.17962	0.049151
		NEIL1	79661	0.405262	0.0492008
		TTC9	23508	0.466507	0.0492137
		TBXA2R	6915	2.20928	0.049218
		FBXL5	26234	1.30945	0.049303
		HOXB4	3214	0.647664	0.0493747
		PHF21A	51317	0.743067	0.0493865
		C16orf79	283870	0.417505	0.0494197
		FBXO25	26260	0.434446	0.0494207
		HOMER2	9455	0.168413	0.049517
		MARK1	4139	0.569506	0.0495226
		NR4A2	4929	0.438405	0.0495369
		TRMT112	51504	0.717208	0.0495533
		CD96	10225	0.21519	0.0495903
		MRPL10	124995	0.718594	0.0495907
		SLC25A14	9016	0.693875	0.0496108
		UPF3B	65109	0.578135	0.049629
		GCHFR	2644	0.379594	0.04965
		CRLS1	54675	1.51837	0.049656
		NPHS1	4868	0.170659	0.0497942
		GDA	9615	0.201374	0.0498063
		LOC730668	730668	0.397767	0.0499078
		TRIM17	51127	0.40663	0.0499475
		DUS1L	64118	0.53711	0.0499576

## Sheet: Sheet2
gene name	gene number	low mean	high mean	high/low	ttest	-log10P	log2fold
C10orf4	118924	410.572	224.72	0.547333	5.20941e-05	4.28321	-0.869509
MICA	4276	608.742	301.547	0.49536	5.88738e-05	4.23008	-1.01345
LUC7L	55692	881.8	410.461	0.46548	8.38448e-05	4.07652	-1.10321
SPIRE1	56907	614.119	950.58	1.54787	0.000105441	3.97699	0.630288
RNF25	64320	620.869	457.663	0.737132	0.000112938	3.94716	-0.440006
DOM3Z	1797	289.267	186.73	0.645529	0.000123163	3.90952	-0.631447
ZBTB48	3104	524.58	272.08	0.518663	0.000124847	3.90362	-0.947132
MRPS31	10240	254.79	157.374	0.617662	0.000196214	3.70727	-0.695111
ABCC1	4363	973.959	1843.69	1.89299	0.000199254	3.70059	0.920667
EXD3	54932	237.157	111.093	0.468438	0.000214871	3.66782	-1.09407
ZNF513	130557	495.239	292.929	0.59149	0.000219564	3.65844	-0.757574
SNHG12	85028	305.215	104.945	0.34384	0.00030187	3.52018	-1.54019
ZBTB17	7709	738.667	524.535	0.71011	0.000416178	3.38072	-0.493885
FAM45B	55855	167.477	285.21	1.70298	0.000447628	3.34908	0.76806
LLGL2	3993	101.879	46.8307	0.459669	0.000486433	3.31298	-1.12133
RAB24	53917	750.344	455.867	0.607544	0.000495393	3.30505	-0.718939
POLM	27434	390.635	264.214	0.67637	0.000566032	3.24716	-0.564115
MYL5	4636	197.554	82.4184	0.417195	0.0006163	3.21021	-1.26121
GLI4	2738	184.749	96.1399	0.52038	0.000616885	3.2098	-0.942362
PRSS27	83886	26.6156	5.50235	0.206734	0.000699614	3.15514	-2.27415
MFHAS1	9258	150.266	346.918	2.30869	0.000725523	3.13935	1.20707
PABPN1	8106	3221.19	1509.43	0.468592	0.000769946	3.11354	-1.0936
CA11	770	158.542	47.2736	0.298177	0.00077557	3.11038	-1.74576
TMEM136	219902	338.4	116.057	0.342959	0.000778723	3.10862	-1.54389
ANKZF1	55139	573.301	278.929	0.486531	0.000817449	3.08754	-1.0394
C1orf63	57035	749.41	186.388	0.248713	0.000994008	3.00261	-2.00745
PRDXDD1P	344405	43.4978	15.7242	0.361494	0.0010041	2.99822	-1.46796
SRXN1	140809	570.275	1025.71	1.79863	0.00107357	2.96917	0.846899
PLK5P	126520	2.74396	0.49335	0.179795	0.00108154	2.96596	-2.47557
ZNF193	7746	188.433	117.869	0.625521	0.00111409	2.95308	-0.676871
SIGIRR	59307	610.429	254.364	0.416697	0.00114452	2.94138	-1.26293
RBM5	10181	2257.44	1360.16	0.602523	0.00117379	2.93041	-0.730912
LMBR1L	55716	657.988	401.601	0.610347	0.0012026	2.91988	-0.712299
FXR1	8087	1763.54	1313.63	0.744884	0.00120649	2.91848	-0.424913
AP1G2	8906	674.698	178.783	0.264983	0.0012331	2.909	-1.91603
FCHSD1	89848	549.105	253.138	0.461	0.00126128	2.89919	-1.11716
CDK11A	728642	656.077	417.431	0.636253	0.00131703	2.8804	-0.652327
PROCA1	147011	58.2371	19.6026	0.336601	0.00138954	2.85713	-1.57089
TRAF5	7188	612.506	268.03	0.437596	0.00144367	2.84053	-1.19233
RWDD3	25950	308.172	184.811	0.599702	0.00146736	2.83346	-0.737683
MEA1	4201	1553.96	912.77	0.587382	0.0014838	2.82862	-0.767628
CALU	813	7949.74	16765.9	2.10899	0.00150033	2.82381	1.07655
TUT1	64852	591.584	420.953	0.71157	0.00152422	2.81695	-0.490922
RHOT2	89941	1151.42	700.364	0.608261	0.00154539	2.81096	-0.717238
ANKRD13D	338692	890.653	407.295	0.457299	0.00158739	2.79932	-1.12879
SFRS16	11129	564.247	335.444	0.594499	0.00162872	2.78815	-0.750254
RDH14	57665	474.79	355.36	0.748456	0.00169262	2.77144	-0.41801
SCNN1D	6339	89.6848	36.3173	0.404943	0.00170274	2.76885	-1.30421
DGUOK	1716	1094.91	722.857	0.6602	0.00170656	2.76788	-0.599024
OSBPL7	114881	328.721	151.502	0.460883	0.00173679	2.76025	-1.11753
IRF9	10379	1941.62	826.16	0.425499	0.00174444	2.75834	-1.23277
SH2B1	25970	1035.77	663.609	0.64069	0.00176922	2.75222	-0.642301
DNAJC8	22826	2478.21	1764.33	0.711938	0.00177393	2.75106	-0.490177
ALDH9A1	223	1515.05	3441.04	2.27124	0.00179565	2.74578	1.18348
RPS10P7	376693	35.4157	19.5569	0.55221	0.00182081	2.73974	-0.856711
ECHDC3	79746	74.9979	18.7399	0.249872	0.00182364	2.73906	-2.00074
AP4B1	10717	450.51	286.563	0.636087	0.00182423	2.73892	-0.652705
FLOT1	10211	4443.58	2843.65	0.639946	0.00183383	2.73664	-0.643978
NFKBIL1	4795	676.467	353.464	0.522515	0.00186131	2.73018	-0.936456
ATP6V1G2	534	19.5042	8.03286	0.411852	0.00196246	2.7072	-1.2798
C1orf35	79169	254.843	161.978	0.635598	0.00197165	2.70517	-0.653813
HNRNPC	3183	7819.04	6077.36	0.777252	0.00199167	2.70078	-0.363546
MTIF3	219402	723.452	489.699	0.676893	0.00199248	2.70061	-0.563001
CBLN3	643866	213.49	104.98	0.491735	0.00206052	2.68602	-1.02405
CHMP4A	29082	1467.58	638.023	0.434746	0.00206864	2.68431	-1.20176
SLFN11	91607	1126.17	1913.05	1.69872	0.00210873	2.67598	0.764449
LRDD	55367	325.707	184.225	0.565616	0.00211593	2.6745	-0.822105
CUTA	51596	2212.95	1371.53	0.619771	0.00211936	2.6738	-0.690192
KIF1C	10749	2346.56	3468.08	1.47794	0.0021814	2.66127	0.563587
GPATCH3	63906	448.937	307.352	0.684622	0.00222433	2.6528	-0.546621
GRIPAP1	56850	1204.86	831.066	0.689763	0.00223815	2.65011	-0.535826
PEX14	5195	519.677	403.612	0.776659	0.00224499	2.64879	-0.364647
SILV	6490	18.9747	7.8374	0.413044	0.00224843	2.64812	-1.27563
NPPA	4878	3.71472	0.59701	0.160715	0.00226804	2.64435	-2.63743
DAK	26007	416.59	304.46	0.730838	0.00230449	2.63743	-0.452376
CAMTA1	23261	559.335	358.712	0.641318	0.00246098	2.60889	-0.640888
SLC35B4	84912	577.025	1005.82	1.74312	0.00248567	2.60456	0.80167
SLFN12	55106	127.71	207.91	1.62798	0.00250958	2.6004	0.703085
C3orf71	646450	61.5728	24.8067	0.402883	0.00257393	2.5894	-1.31157
LOC100130581	100130581	54.9984	26.865	0.488469	0.00258546	2.58746	-1.03366
RBM6	10180	1371.93	848.936	0.61879	0.00259907	2.58518	-0.692479
LRRC56	115399	54.1529	16.7064	0.308504	0.00265764	2.5755	-1.69664
LOC220930	220930	232.898	120.754	0.518485	0.00266465	2.57436	-0.947627
CCNL1	57018	1230.24	602.916	0.490081	0.00267963	2.57193	-1.02891
ST7	7982	492.135	867.165	1.76205	0.00270386	2.56802	0.817251
POLL	27343	557.971	375.511	0.672993	0.00272691	2.56433	-0.571336
PVRL1	5818	321.138	1166.26	3.63164	0.00273699	2.56273	1.86062
DMAP1	55929	714.846	464.294	0.649503	0.00281071	2.55118	-0.622592
PPFIA4	8497	35.4082	9.1082	0.257234	0.00281544	2.55045	-1.95885
CLK1	1195	2336.57	983.602	0.42096	0.00289536	2.5383	-1.24825
LOC729603	729603	45.462	24.5465	0.539935	0.00289761	2.53796	-0.889144
MED18	54797	347.924	224.325	0.644752	0.0029198	2.53465	-0.633185
MAP3K9	4293	14.6424	3.60452	0.246171	0.00298207	2.52548	-2.02227
GTF2B	2959	560.033	398.476	0.711522	0.00302071	2.51989	-0.49102
MUTYH	4595	258.017	140.169	0.543255	0.00308148	2.51124	-0.880299
ZNF582	147948	52.5182	26.2122	0.499108	0.00310331	2.50817	-1.00258
GTF2H4	2968	419.819	307.717	0.732976	0.00312788	2.50475	-0.448162
SNHG10	283596	89.3729	36.0294	0.403136	0.0032286	2.49099	-1.31066
ITGB3	3690	292.682	1031.41	3.52399	0.00326611	2.48597	1.81721
LCN12	286256	2.1826	0.49123	0.225066	0.00330058	2.48141	-2.15158
HIGD2A	192286	1705.23	1027.01	0.602266	0.00330189	2.48124	-0.731526
GRIN3B	116444	3.79719	1.15419	0.303959	0.00337014	2.47235	-1.71805
NOL12	79159	344.223	223.499	0.649286	0.00340286	2.46816	-0.623074
C1orf64	149563	1.15184	0.15727	0.136538	0.0034502	2.46216	-2.87263
AGER	177	66.879	25.3332	0.378792	0.00345891	2.46106	-1.40052
C2orf56	55471	312.579	186.651	0.597133	0.00351961	2.45351	-0.743877
CTF1	1489	303.554	64.9168	0.213856	0.00352978	2.45225	-2.22529
CAPN10	11132	307.947	178.054	0.578197	0.00362417	2.44079	-0.790367
RBM19	9904	811.297	517.028	0.637286	0.00363829	2.4391	-0.649987
SGMS1	259230	516.419	780.895	1.51213	0.00364078	2.43881	0.596585
C14orf181	400223	40.3844	9.17273	0.227135	0.00364495	2.43831	-2.13838
RRP8	23378	389.264	239.972	0.616477	0.00373548	2.42765	-0.697881
POLR1D	51082	1655.49	1004.99	0.607065	0.00376803	2.42389	-0.720077
SNORD1C	677850	23.6223	7.70983	0.326379	0.00377029	2.42363	-1.61538
POFUT1	23509	1725.49	2904.57	1.68333	0.00384265	2.41537	0.751321
C6orf70	55780	325.468	209.883	0.644864	0.00384891	2.41466	-0.632932
THYN1	29087	674.659	377.679	0.559807	0.00387209	2.41205	-0.836999
EMG1	10436	665.744	406.416	0.610469	0.00390366	2.40853	-0.71201
THUMPD2	80745	271.024	164.49	0.606918	0.00391152	2.40765	-0.720426
YWHAG	7532	3399.5	5030.13	1.47967	0.00395674	2.40266	0.565274
PTBP2	58155	408.406	252.73	0.61882	0.0040065	2.39723	-0.692409
KCTD13	253980	436.097	267.612	0.613652	0.00405009	2.39254	-0.704507
POU5F2	134187	0.707567	0.09579	0.135379	0.00405204	2.39233	-2.88492
CCDC88B	283234	855.747	224.004	0.261764	0.00407747	2.38961	-1.93366
RAB17	64284	23.2129	5.89511	0.253958	0.00408488	2.38882	-1.97734
MTRF1	9617	118.327	66.7315	0.56396	0.00411916	2.38519	-0.826335
TPD52L2	7165	3851.19	5095.51	1.3231	0.00414458	2.38252	0.403923
KIAA0141	9812	1010.44	708.423	0.701103	0.00415561	2.38137	-0.512301
TMEM71	137835	145.654	56.0571	0.384864	0.00419104	2.37768	-1.37758
RBBP9	10741	383.535	695.786	1.81414	0.0042434	2.37229	0.859286
CNPY3	10695	3575.04	1960.66	0.54843	0.00427094	2.36948	-0.86662
HNRNPL	3191	4879.61	4059.81	0.831993	0.00430316	2.36621	-0.265356
TRIM46	80128	23.6674	9.1286	0.385703	0.00431777	2.36474	-1.37444
MRPS18B	28973	1247.99	753.705	0.603937	0.00433173	2.36334	-0.72753
ANKS3	124401	389.916	232.078	0.5952	0.00434566	2.36194	-0.748555
LOC643008	643008	7.37711	2.27241	0.308035	0.00437321	2.3592	-1.69883
NFATC4	4776	2000.49	923.4	0.461588	0.00438082	2.35844	-1.11532
PGS1	9489	716.034	462.572	0.646019	0.0043843	2.3581	-0.630352
CYP2R1	120227	233.013	120.198	0.515841	0.00441553	2.35502	-0.955001
ZNF276	92822	592.295	323.361	0.545946	0.00446056	2.35061	-0.873169
CAPN12	147968	80.4816	33.1484	0.411876	0.00455154	2.34184	-1.27972
PRPF38B	55119	1430.2	985.634	0.68916	0.00458169	2.33897	-0.537089
NICN1	84276	198.281	108.205	0.545717	0.00458624	2.33854	-0.873776
C9orf68	55064	14.1664	4.0314	0.284575	0.00465331	2.33224	-1.81312
38961	23157	1800.65	849.223	0.471619	0.00468526	2.32927	-1.08431
PCGF1	84759	288.393	167.004	0.579087	0.0046924	2.32861	-0.788148
LOC400657	400657	305.295	132.573	0.434246	0.00473183	2.32497	-1.20342
MSRA	4482	177.808	106.149	0.596982	0.0047987	2.31888	-0.74424
C1orf113	79729	64.8706	25.1341	0.38745	0.0048042	2.31838	-1.36792
RAB41	347517	1.38216	4.3315	3.13387	0.00491065	2.30886	1.64795
FNBP4	23360	1166.96	713.753	0.611636	0.00493334	2.30686	-0.709255
RGS14	10636	393.978	159.949	0.405984	0.00494518	2.30582	-1.30051
EXOC4	60412	1177.4	1643.02	1.39546	0.00500044	2.30099	0.480745
HEPHL1	341208	2.21042	0.25592	0.115779	0.00500214	2.30084	-3.11056
CRIM1	51232	1452.09	3094.13	2.13081	0.00500611	2.3005	1.0914
RBM34	23029	725.744	508.326	0.700421	0.00502751	2.29865	-0.513706
DYSFIP1	116729	2.20154	0.22026	0.100048	0.00504281	2.29733	-3.32124
LOC723809	723809	0.930533	0.0889	0.0955366	0.00509974	2.29245	-3.3878
ACLY	47	3356.48	5970.03	1.77866	0.00520637	2.28347	0.83079
RASGEF1B	153020	113.126	276.09	2.44056	0.00521338	2.28288	1.28721
FUBP1	8880	1225.83	701.255	0.572068	0.00527161	2.27806	-0.805741
GBX2	2637	3.53723	0.8762	0.247708	0.00529533	2.27611	-2.01329
EIF2B4	8890	853.672	584.804	0.685045	0.00539699	2.26785	-0.545729
CLYBL	171425	56.7631	24.7546	0.436104	0.00542939	2.26525	-1.19725
C14orf93	60686	267.951	159.853	0.596574	0.00545822	2.26295	-0.745228
FLJ35776	649446	191.407	65.6063	0.342759	0.00549584	2.25997	-1.54473
ATAD3B	83858	456.515	246.42	0.539785	0.00550311	2.25939	-0.889544
SECTM1	6398	1347.79	599.584	0.444866	0.00556336	2.25466	-1.16856
C6orf81	221481	11.1125	3.69122	0.33217	0.00557456	2.25379	-1.59001
DUSP28	285193	74.8602	48.0046	0.641256	0.00558522	2.25296	-0.641028
LOC282997	282997	164.095	65.0215	0.396242	0.00562276	2.25005	-1.33555
LDLRAP1	26119	1025.65	692.182	0.674874	0.00566799	2.24657	-0.56731
TIAF1	9220	549.272	256.092	0.466239	0.00572777	2.24201	-1.10086
ATPIF1	93974	1277.76	907.696	0.710382	0.00576393	2.23928	-0.493334
CYP51A1	1595	625.891	1139.03	1.81986	0.00583104	2.23425	0.863829
KIAA2013	90231	2018.03	1375.68	0.681694	0.00584878	2.23293	-0.552805
PSPC1	55269	633.117	519.278	0.820192	0.00586736	2.23156	-0.285966
ZNF692	55657	277.882	127.65	0.459368	0.0058948	2.22953	-1.12228
HGS	9146	2395.31	1624.95	0.67839	0.00591583	2.22798	-0.559814
GNA11	2767	479.79	923.602	1.92501	0.0059296	2.22697	0.944869
BAT4	7918	583.016	382.941	0.656827	0.00594819	2.22562	-0.606415
PRR12	57479	869.353	1356.52	1.56038	0.00594829	2.22561	0.641895
DLGAP4	22839	3005.55	5158.64	1.71637	0.0059875	2.22275	0.779364
C14orf1	11161	531.609	359.723	0.676669	0.00599744	2.22203	-0.563478
FBRS	64319	1644.5	1342.3	0.816232	0.00602479	2.22006	-0.292949
RBMX2	51634	465.626	300.356	0.645059	0.00609354	2.21513	-0.632496
RABGGTB	5876	1046.81	631.002	0.602787	0.00612677	2.21277	-0.730279
PYCR2	29920	1169.89	853.832	0.729839	0.00612883	2.21262	-0.45435
NOMO2	283820	1458.68	3182.2	2.18156	0.00613517	2.21217	1.12536
RNF220	55182	1895.22	1200.22	0.633286	0.00621132	2.20682	-0.65907
ALG12	79087	549.547	766.882	1.39548	0.00624344	2.20458	0.480763
RPS6KA3	6197	1176.69	2181.71	1.8541	0.0062474	2.2043	0.890718
KCNT1	57582	4.51102	1.18738	0.263218	0.00630199	2.20052	-1.92567
GPR176	11245	186.86	461.851	2.47164	0.00632768	2.19876	1.30547
METTL12	751071	72.8355	43.5921	0.598501	0.00635086	2.19717	-0.740574
LARP1B	55132	247.266	344.897	1.39484	0.00637159	2.19575	0.480103
RCAN2	10231	1382.12	481.81	0.348603	0.00638659	2.19473	-1.52034
PICK1	9463	317.129	179.129	0.564845	0.00639792	2.19396	-0.824072
ARID5A	10865	1514.49	740.324	0.488826	0.00642943	2.19183	-1.03261
AMT	275	101.745	27.7091	0.272337	0.00643689	2.19132	-1.87653
TM9SF4	9777	2641.78	4198.81	1.58939	0.00645248	2.19027	0.668473
C2orf68	388969	778.804	540.81	0.69441	0.00645614	2.19003	-0.52614
CIRBP	1153	5948.86	3710.88	0.623796	0.00647516	2.18875	-0.680853
C11orf46	120534	606.004	408.296	0.673752	0.00647629	2.18867	-0.569711
D2HGDH	728294	307.456	180.874	0.588293	0.00649207	2.18762	-0.765393
KIAA1671	85379	544.247	1584.69	2.91172	0.00651096	2.18635	1.54187
LQK1	642946	44.3573	15.0807	0.339982	0.00658697	2.18131	-1.55647
EML1	2009	708.92	1241.54	1.75132	0.00660389	2.1802	0.80844
SUGT1L1	283507	29.2169	12.1762	0.416751	0.00660429	2.18017	-1.26274
TRIM38	10475	749.141	548.772	0.732535	0.00661092	2.17974	-0.44903
LRP5L	91355	123.2	52.3876	0.425225	0.006611	2.17973	-1.2337
LOC400027	400027	364.54	180.414	0.494909	0.00661657	2.17937	-1.01476
IER5	51278	988.952	639.583	0.646728	0.006756	2.17031	-0.628769
LOC100270746	100270746	38.3444	17.1096	0.446208	0.00676837	2.16952	-1.16421
STMN3	50861	919.059	2034.31	2.21347	0.00677932	2.16881	1.14631
SCML4	256380	104.181	15.5317	0.149084	0.00680029	2.16747	-2.7458
TRABD	80305	989.938	568.474	0.574253	0.00686036	2.16365	-0.800243
EEF1D	1936	10127.7	6206.59	0.612832	0.0070479	2.15194	-0.706437
PBX2	5089	1376.71	877.984	0.637739	0.00707575	2.15023	-0.648961
BEST1	7439	205.55	91.6412	0.445834	0.00707737	2.15013	-1.16542
ACER3	55331	256.892	406.722	1.58324	0.00712962	2.14693	0.662877
SNX29	92017	724.952	1062.39	1.46546	0.00721869	2.14154	0.551357
ANKRD37	353322	159.401	47.0259	0.295017	0.00725776	2.1392	-1.76113
LPAR2	9170	179.755	85.8936	0.477838	0.00728416	2.13762	-1.06541
NUDT14	256281	428.051	154.5	0.360938	0.00728746	2.13742	-1.47018
TGFBRAP1	9392	165.725	329.399	1.98763	0.00731923	2.13553	0.991047
LOC100216545	100216545	139.297	55.681	0.39973	0.00733107	2.13483	-1.3229
CCDC66	285331	243.34	175.363	0.720649	0.00738724	2.13152	-0.472632
INSL3	3640	20.3634	2.98711	0.14669	0.00740539	2.13045	-2.76916
PLA2G1B	5319	3.49399	0.79549	0.227674	0.0074107	2.13014	-2.13496
INPP5J	27124	26.1465	9.59	0.36678	0.0074176	2.12974	-1.44701
ZNF579	163033	349.715	156.036	0.44618	0.00742186	2.12949	-1.1643
FAM48A	55578	800.843	465.468	0.581223	0.00743335	2.12882	-0.782835
PRPS2	5634	701.581	1247.66	1.77836	0.00743622	2.12865	0.830544
JAK3	3718	1503.82	383.617	0.255095	0.00748793	2.12564	-1.97089
CSNK1D	1453	3924.62	2667.75	0.679747	0.00751091	2.12431	-0.55693
C1orf203	84852	87.7082	42.018	0.479066	0.00753961	2.12265	-1.0617
SPSB3	90864	944.879	627.876	0.664504	0.00756421	2.12124	-0.589649
SLC39A13	91252	3118.45	1559.62	0.500128	0.00762163	2.11795	-0.999631
ADPRHL2	54936	891.311	627.733	0.704281	0.00763541	2.11717	-0.505777
HDAC1	3065	1849.42	1019.57	0.551291	0.00768798	2.11419	-0.859114
TIGD1	200765	223.717	88.8264	0.397048	0.00772163	2.11229	-1.33261
DECR2	26063	475.522	147.79	0.310795	0.00775474	2.11043	-1.68596
CDC27	996	1463.08	2040.2	1.39446	0.00777318	2.1094	0.479708
C18orf32	497661	1411.17	1038.86	0.73617	0.00777327	2.1094	-0.441889
BAT1	7919	4620.12	3047.58	0.659631	0.00778321	2.10884	-0.600268
MYST1	84148	875.584	595.041	0.679593	0.00783444	2.10599	-0.557256
MED15	51586	2831.54	2022.27	0.714194	0.00783862	2.10576	-0.485612
MAMDC4	158056	112.339	34.4849	0.306971	0.00789439	2.10268	-1.70382
HSPA12A	259217	301.029	814.897	2.70703	0.00791747	2.10141	1.43671
PANK1	53354	79.8833	163.28	2.04399	0.00792021	2.10126	1.03139
SDR39U1	56948	758.225	410.87	0.541884	0.00796132	2.09901	-0.883943
GNL2	29889	1260.35	989.842	0.785372	0.00796677	2.09872	-0.348551
IFI44	10561	1685.75	608.629	0.361043	0.00805806	2.09377	-1.46976
C17orf90	339229	536.906	279.41	0.520409	0.00807247	2.09299	-0.942283
RASSF7	8045	129.095	52.3193	0.405277	0.00808667	2.09223	-1.30302
SNRNP27	11017	733.152	550.92	0.75144	0.00815029	2.08883	-0.412269
IGFBP5	3488	15747.3	66990	4.25405	0.0081711	2.08772	2.08884
ENSA	2029	3100.65	2120.54	0.683903	0.00817951	2.08727	-0.548135
ZNF688	146542	358.971	211.299	0.588624	0.00819006	2.08671	-0.764582
DNAJC5	80331	1312.11	2110.65	1.6086	0.00819462	2.08647	0.685803
CD7	924	485.155	104.895	0.216209	0.00821356	2.08547	-2.2095
C1orf86	199990	765.466	415.893	0.54332	0.00822217	2.08501	-0.880126
MRPS22	56945	460.763	326.699	0.70904	0.00823571	2.0843	-0.496062
ASPSCR1	79058	843.214	487.753	0.578446	0.0083455	2.07855	-0.789747
SUZ12P	440423	215.723	128.567	0.595981	0.00834908	2.07836	-0.746662
ARL17B	641522	3.90939	1.81338	0.463853	0.0083631	2.07763	-1.10826
TAGLN3	29114	1.37452	0.10727	0.0780417	0.00838425	2.07654	-3.67961
C21orf70	85395	196.469	114.275	0.581642	0.00844535	2.07338	-0.781797
NTN5	126147	12.5835	4.65163	0.369661	0.00848503	2.07135	-1.43573
BEST4	266675	7.28007	2.92251	0.40144	0.00858758	2.06613	-1.31674
CPD	1362	2077.18	3800.59	1.82968	0.00863331	2.06382	0.871592
TP53INP2	58476	838.222	1446.5	1.72568	0.00874648	2.05817	0.787164
GPR61	83873	2.33539	0.28112	0.120374	0.00876478	2.05726	-3.0544
CYP2D7P1	1564	10.5319	3.49247	0.331609	0.00879412	2.05581	-1.59244
KLRC2	3822	11.3771	2.13001	0.187219	0.00881784	2.05464	-2.4172
STX1B	112755	35.0457	9.9284	0.283298	0.00881836	2.05461	-1.81961
ATHL1	80162	609.075	207.199	0.340186	0.00883904	2.05359	-1.5556
ELMO3	79767	28.6093	9.50051	0.332077	0.00888475	2.05136	-1.59041
UBC	7316	54587.7	39645.3	0.726268	0.00891286	2.04998	-0.461425
GLI3	2737	1039.5	2128.92	2.04802	0.00894509	2.04842	1.03423
CHRD	8646	421.35	877.087	2.08161	0.00895112	2.04812	1.0577
NEK3	4752	247.978	159.628	0.643719	0.00895248	2.04806	-0.635496
SEC23B	10483	1083.68	1554.63	1.43458	0.00896092	2.04765	0.520627
NUDT3	11165	676.756	470.37	0.695036	0.00897001	2.04721	-0.52484
SLC29A2	3177	17.0898	6.85013	0.400831	0.00897182	2.04712	-1.31894
ULK3	25989	677.566	434.808	0.64172	0.0090492	2.04339	-0.639984
C6orf26	401251	36.0181	12.2705	0.340676	0.00904959	2.04337	-1.55353
STK19	8859	545.602	348.443	0.638639	0.00909333	2.04128	-0.646927
TNFRSF6B	8771	153.75	53.9036	0.350592	0.00917949	2.03718	-1.51214
C18orf55	29090	504.001	327.696	0.650188	0.00925575	2.03359	-0.62107
CCDC24	149473	109.699	44.3775	0.404537	0.00925798	2.03348	-1.30566
RASA4P	401331	147.665	81.4057	0.551286	0.00926431	2.03319	-0.859127
ZNF408	79797	487.207	325.346	0.667779	0.00929994	2.03152	-0.582557
OXA1L	5018	2188.71	1475.89	0.67432	0.00931201	2.03096	-0.568494
MAMLD1	10046	121.682	359.585	2.95513	0.00938662	2.02749	1.56322
RNF31	55072	1243.21	792.671	0.6376	0.00940725	2.02654	-0.649277
LOC390595	390595	16.0327	5.89342	0.367587	0.00942688	2.02563	-1.44384
FAM21C	253725	1919.18	1411.51	0.735478	0.00950348	2.02212	-0.443247
WBP4	11193	434.133	262.359	0.604328	0.00950484	2.02206	-0.726596
UBL4B	164153	7.92817	1.10495	0.13937	0.00960803	2.01737	-2.84301
FBXW4	6468	945.348	646.848	0.684243	0.0096173	2.01695	-0.547419
ARMC10	83787	446.44	616.503	1.38093	0.00971211	2.01269	0.46564
SLC37A3	84255	695.436	1641.38	2.36021	0.00972703	2.01202	1.23892
RPF1	80135	713.19	495.762	0.695132	0.00972864	2.01195	-0.524641
HAAO	23498	298.077	130.84	0.438949	0.00973283	2.01176	-1.18788
FXYD5	53827	3227.99	1572.3	0.487083	0.00988781	2.0049	-1.03776
SLC25A35	399512	147.396	96.8397	0.657004	0.0100563	1.99756	-0.606027
SIPA1L3	23094	633.301	1291.75	2.03971	0.0102222	1.99046	1.02837
ZNF580	51157	438.322	241.232	0.550352	0.0102407	1.98967	-0.861574
GTF2IP1	2970	3234.04	5145.94	1.59118	0.0103015	1.9871	0.670095
TXNL4B	54957	331.092	234.678	0.7088	0.0103442	1.9853	-0.496549
SLC25A45	283130	183.198	72.7591	0.397161	0.0104163	1.98229	-1.3322
NEDD8	4738	2773.58	1637.31	0.590325	0.0106311	1.97342	-0.760419
UHMK1	127933	92.2893	308.308	3.34067	0.0107034	1.97048	1.74014
TPST1	8460	979.011	1729.74	1.76682	0.0107183	1.96987	0.821158
EXOSC8	11340	357.215	217.875	0.609926	0.0107413	1.96894	-0.713294
BCS1L	617	349.91	254.141	0.726304	0.0107455	1.96878	-0.461354
C18orf21	83608	311.957	205.252	0.657949	0.0108147	1.96599	-0.603953
EWSR1	2130	4685.05	3585.22	0.765248	0.0108188	1.96582	-0.386002
TIAM1	7074	374.939	805.309	2.14784	0.0108256	1.96555	1.10289
CDS2	8760	572.918	762.86	1.33154	0.0108966	1.96271	0.413091
LCN10	414332	28.0125	3.14321	0.112207	0.0109099	1.96218	-3.15576
SEMA3C	10512	2635.14	8728.32	3.31228	0.0109294	1.96141	1.72782
ZNF324	25799	122.568	182.609	1.48986	0.0109314	1.96132	0.575178
TMEM134	80194	452.065	295.815	0.654364	0.0109366	1.96112	-0.611834
OXER1	165140	153.979	59.1177	0.383934	0.0109491	1.96062	-1.38107
LOC100134368	100134368	4.54792	1.31201	0.288486	0.010984	1.95924	-1.79343
VANGL1	81839	650.365	1014.13	1.55932	0.0110316	1.95736	0.640919
HSD17B8	7923	105.963	43.8901	0.414202	0.011048	1.95672	-1.27159
NCRNA00107	283981	12.3483	4.23722	0.343142	0.0110844	1.95529	-1.54312
BZW1	9689	3527.3	5675.26	1.60895	0.0111115	1.95423	0.686121
GJC2	57165	137.104	45.231	0.329902	0.0111233	1.95377	-1.59989
LOC154761	154761	37.0328	20.5746	0.555578	0.0112253	1.9498	-0.847939
PATL2	197135	39.3423	11.228	0.285393	0.0112304	1.9496	-1.80898
SLC25A28	81894	922.194	641.67	0.695808	0.0112639	1.94831	-0.523238
BPGM	669	291.603	509.206	1.74623	0.0114379	1.94165	0.804242
SP100	6672	2287.92	1373	0.60011	0.0114483	1.94126	-0.7367
39692	23176	1957.53	3466.78	1.77099	0.0114483	1.94126	0.824557
C10orf28	27291	474.688	353.664	0.745046	0.0114534	1.94107	-0.4246
SP110	3431	741.285	470.197	0.6343	0.0115254	1.93834	-0.656762
ANKIB1	54467	812.34	1542.09	1.89833	0.0115309	1.93814	0.924734
TBP	6908	297.554	223.558	0.75132	0.0115555	1.93721	-0.412501
C6orf130	221443	431.273	210.773	0.488722	0.0115787	1.93634	-1.03291
MIAT	440823	587.174	37.3931	0.0636831	0.0115946	1.93574	-3.97295
SULT2B1	6820	5.05017	1.81043	0.358489	0.0115974	1.93564	-1.48
LOC143666	143666	25.9003	6.90658	0.26666	0.0116743	1.93277	-1.90693
DDTL	100037417	275.617	162.123	0.588218	0.0116801	1.93255	-0.765577
B3GAT3	26229	1442.22	790.749	0.548288	0.0116979	1.93189	-0.866995
CD79B	974	448.802	96.7096	0.215484	0.0117136	1.93131	-2.21435
TRIM63	84676	20.0454	3.70304	0.184732	0.0117466	1.93009	-2.43649
BAT5	7920	1112.69	889.358	0.799285	0.0117707	1.9292	-0.323218
ARHGAP31	57514	764.09	1352.73	1.77038	0.0118222	1.9273	0.824063
RBM4	5936	2260.74	1453.31	0.642845	0.0119368	1.92311	-0.637457
KIF3B	9371	1504.61	3259.08	2.16606	0.0119413	1.92295	1.11507
ZMYM5	9205	346.576	213.608	0.616337	0.0119451	1.92281	-0.698209
SNHG1	23642	573.439	316.23	0.551463	0.0119465	1.92276	-0.858664
ABCC2	1244	22.1468	91.6258	4.1372	0.0119503	1.92262	2.04865
APOM	55937	22.14	10.0013	0.451731	0.0119658	1.92206	-1.14646
C8orf55	51337	250.331	457.307	1.82681	0.0120771	1.91804	0.869327
CD70	970	46.6257	180.552	3.87236	0.0121405	1.91576	1.95321
C19orf54	284325	432.976	274.21	0.633314	0.0121431	1.91567	-0.659007
NSMCE2	286053	351.112	210.142	0.598504	0.0121662	1.91485	-0.740568
CHRDL1	91851	267.163	2000.95	7.48961	0.0121737	1.91458	2.90489
DAGLA	747	119.2	278.384	2.33543	0.0121885	1.91405	1.22369
MAGEF1	64110	971.54	614.77	0.632779	0.0122539	1.91173	-0.660225
TBC1D3B	414059	189.618	78.8514	0.415844	0.0122611	1.91147	-1.26589
SGMS2	166929	577.36	1200.94	2.08006	0.012338	1.90876	1.05662
SLC23A1	9963	3.68989	0.92326	0.250213	0.0123435	1.90856	-1.99877
GSDMD	79792	1847.68	961.029	0.520126	0.0123536	1.90821	-0.943066
C6orf136	221545	226.832	162.805	0.717736	0.0123716	1.90757	-0.478476
TBC1D3C	414060	40.4243	14.1746	0.350645	0.0124013	1.90653	-1.51192
ZNF32	7580	808.681	572.88	0.708412	0.0124291	1.90556	-0.49734
B3GNTL1	146712	154.1	71.3965	0.463313	0.0124361	1.90532	-1.10994
CRIPT	9419	402.744	261.431	0.649124	0.0124466	1.90495	-0.623435
CASP2	835	676.776	1065.31	1.57409	0.0125074	1.90283	0.65452
MST1P2	11209	33.632	10.6739	0.317373	0.0125398	1.90171	-1.65575
SUPT7L	9913	1104.02	864.753	0.783278	0.012606	1.89942	-0.352403
SF3B14	51639	1331.62	812.849	0.610423	0.012628	1.89866	-0.712119
ACADSB	36	328.695	578.172	1.759	0.0126695	1.89724	0.814752
C1orf91	56063	289.897	160.462	0.553513	0.0126776	1.89696	-0.853311
TTL	150465	906.561	1253.73	1.38296	0.0127552	1.89431	0.467755
C1orf57	84284	377.638	239.989	0.6355	0.0128453	1.89126	-0.654036
LOC100130557	100130557	33.9772	13.5372	0.398421	0.0128618	1.8907	-1.32764
KIFC2	90990	161.06	53.2549	0.330652	0.0128686	1.89047	-1.59661
CCDC57	284001	326.901	131.294	0.401633	0.0128709	1.89039	-1.31605
C6orf59	79992	6.55042	1.6562	0.252839	0.0128741	1.89028	-1.98371
PPARA	5465	436.012	771.895	1.77035	0.0128817	1.89003	0.824037
C10orf91	170393	0.886833	0.04549	0.0512949	0.0129748	1.8869	-4.28504
MAP1A	4130	858.964	2482.59	2.89021	0.0129832	1.88662	1.53117
RP2	6102	598.343	930.142	1.55453	0.0130697	1.88373	0.636479
ANKK1	255239	5.71242	0.54315	0.0950823	0.0130996	1.88274	-3.39468
GSTM4	2948	427.467	194.595	0.455228	0.013107	1.8825	-1.13534
VILL	50853	242.499	151.102	0.623103	0.0131077	1.88247	-0.682458
FIGN	55137	98.859	31.2564	0.316172	0.0131567	1.88085	-1.66122
EIF4A2	1974	6865.01	4109.61	0.598631	0.0132252	1.8786	-0.740261
ZNF586	54807	134.458	88.3865	0.657352	0.0132361	1.87824	-0.605262
POLG2	11232	134.54	89.2518	0.663386	0.0132498	1.87779	-0.59208
SCAMP1	9522	1095.99	1567.74	1.43043	0.0133688	1.87391	0.516451
RASSF1	11186	1386.36	904.804	0.652646	0.0134123	1.8725	-0.615628
NSUN4	387338	518.711	377.695	0.728141	0.0134217	1.87219	-0.45771
CFLP1	142913	2.40469	0.69317	0.288258	0.01346	1.87095	-1.79457
UBXN1	51035	2523.79	1361.01	0.539272	0.0134952	1.86982	-0.890916
DPY30	84661	540.479	353.164	0.653427	0.0135115	1.8693	-0.613901
DNAJC24	120526	365.292	249.708	0.683584	0.0135179	1.86909	-0.548809
HUS1B	135458	3.87381	1.29962	0.335489	0.0135269	1.8688	-1.57566
RBL1	5933	135.908	343.971	2.53091	0.0136179	1.86589	1.33965
TARP	445347	24.4753	6.10575	0.249466	0.0137447	1.86186	-2.00308
KRTAP5-1	387264	1.80054	0.49744	0.276272	0.0137628	1.86129	-1.85584
YWHAQ	10971	5925.32	7341.92	1.23908	0.0138193	1.85951	0.309264
HSD17B7P2	158160	47.6366	23.6101	0.495629	0.0138229	1.8594	-1.01267
LOC100130522	100130522	8.59788	4.01909	0.467451	0.0138262	1.8593	-1.09711
RPL22L1	200916	731.82	307.248	0.41984	0.0138865	1.85741	-1.25209
ING4	51147	760.43	514.284	0.676307	0.0138906	1.85728	-0.56425
UBE2H	7328	802.782	1671.66	2.08234	0.0139758	1.85462	1.0582
ARHGAP15	55843	226.141	83.6852	0.370058	0.014031	1.85291	-1.43418
MEGF8	1954	1371.97	2214.68	1.61424	0.014043	1.85254	0.690854
ANKRD10	55608	1690.01	838.605	0.496215	0.0140961	1.8509	-1.01096
DHRS4	10901	868.462	479.167	0.551742	0.0141521	1.84918	-0.857935
SNW1	22938	1578.72	1167.61	0.73959	0.0141592	1.84896	-0.435203
U2AF1L4	199746	195.932	122.705	0.626264	0.014168	1.84869	-0.675157
RYR1	6261	482.447	155.403	0.322114	0.0141858	1.84815	-1.63436
ALG2	85365	692.383	1027.57	1.4841	0.0141899	1.84802	0.569591
ALKBH2	121642	429.632	223.395	0.51997	0.0141919	1.84796	-0.9435
LOC653653	653653	80.5275	149.215	1.85297	0.0142582	1.84594	0.889843
TMEM59L	25789	66.6762	10.5417	0.158103	0.0142703	1.84557	-2.66106
MCL1	4170	9609.45	6822.02	0.709928	0.0142923	1.8449	-0.494255
AMN	81693	5.3772	0.76849	0.142916	0.0143289	1.84379	-2.80676
SNRPA	6626	1181.2	924.603	0.782767	0.014346	1.84327	-0.353345
HOXB5	3215	81.4481	40.1287	0.49269	0.0143685	1.84259	-1.02125
WDR53	348793	146.907	101.123	0.688346	0.0143718	1.84249	-0.538794
C17orf48	56985	282.919	184.775	0.653102	0.0143767	1.84234	-0.61462
HSPBAP1	79663	225.052	135.85	0.603641	0.0144764	1.83934	-0.728238
PINX1	54984	151.329	88.9973	0.588104	0.0144905	1.83892	-0.765856
APBB3	10307	395.153	176.868	0.447594	0.0146029	1.83556	-1.15974
MED6	10001	364.213	252.118	0.692227	0.0146164	1.83516	-0.530683
L3MBTL	26013	47.3692	17.3174	0.365583	0.0146218	1.835	-1.45173
RPP21	79897	375.253	235.984	0.628867	0.0146646	1.83373	-0.669174
PTGR2	145482	165.318	107.14	0.648086	0.0148126	1.82937	-0.625742
RTCD1	8634	885.904	661.681	0.7469	0.0148672	1.82777	-0.421013
CWC15	51503	857.935	560.159	0.652916	0.0149086	1.82656	-0.615032
MTMR12	54545	617.543	1154.49	1.8695	0.014921	1.8262	0.902649
CLK4	57396	587.271	343.955	0.585683	0.0149276	1.82601	-0.771807
LEMD2	221496	1292.55	933.632	0.722321	0.0149385	1.82569	-0.469289
CHRNA10	57053	10.3134	4.78969	0.464416	0.0149435	1.82555	-1.10651
PPP3R2	5535	0.134389	0.9065	6.74535	0.0149986	1.82395	2.75389
PFDN6	10471	397.709	260.57	0.655178	0.0150133	1.82352	-0.610041
AMAC1L2	83650	2.15734	0.51042	0.236596	0.0150657	1.82201	-2.0795
C5orf39	389289	347.654	132.675	0.381629	0.0150709	1.82186	-1.38976
MST1	4485	59.9132	21.0127	0.350719	0.0150877	1.82138	-1.51161
G3BP2	9908	1934.48	2780.88	1.43754	0.0151041	1.82091	0.523597
C11orf10	746	1458.93	962.097	0.659455	0.0152119	1.81782	-0.600655
SMAD6	4091	129.422	276.393	2.13559	0.0152587	1.81648	1.09464
NPIPL3	23117	1012.7	429.719	0.424328	0.0152749	1.81602	-1.23675
CDK11B	984	963.458	747.542	0.775895	0.0152999	1.81531	-0.366067
ALAD	210	871.505	1283.54	1.47278	0.0154455	1.8112	0.558542
NMT2	9397	458.218	803.077	1.75261	0.0156404	1.80575	0.809506
CPT1A	1374	1182	1764.36	1.49269	0.0156492	1.80551	0.577917
MTERFD2	130916	381.153	260.162	0.682568	0.0156646	1.80508	-0.550956
FAM127B	26071	1155.31	751.351	0.650343	0.0157041	1.80399	-0.620727
NANP	140838	176.587	257.446	1.4579	0.0157171	1.80363	0.543892
FLJ40292	643210	1.24109	0.35016	0.282139	0.0157442	1.80288	-1.82552
HNRNPA3P1	10151	150.836	119.587	0.792832	0.0158806	1.79913	-0.334913
C9orf23	138716	374.864	202.748	0.540857	0.0158875	1.79894	-0.886681
FAM45A	404636	356.796	452.238	1.2675	0.0158957	1.79872	0.341981
LOC100133985	100133985	13.9054	6.6671	0.479461	0.0159527	1.79717	-1.06051
N4BP2L2	10443	935.739	647.736	0.692218	0.0159654	1.79682	-0.530702
TRAK2	66008	1675.39	2433.65	1.45258	0.0160095	1.79562	0.538621
C9orf37	85026	258.869	155.774	0.601748	0.0160649	1.79412	-0.732769
ARFGAP2	84364	1901.76	1480.59	0.778535	0.0160687	1.79402	-0.361166
SYF2	25949	1440.54	1029.88	0.714932	0.0160926	1.79337	-0.484123
C2orf28	51374	2878.13	1872.42	0.650569	0.0161211	1.7926	-0.620226
RRN3P2	653390	76.6257	21.1625	0.27618	0.0162165	1.79004	-1.85632
C1orf228	339541	28.5768	4.69407	0.164261	0.0162376	1.78948	-2.60593
TAS1R1	80835	3.60758	0.78908	0.218728	0.0162731	1.78853	-2.19279
TRAPPC3	27095	1260.44	933.946	0.740968	0.0163676	1.78602	-0.432516
DAB2	1601	6240.55	12325.7	1.9751	0.0164525	1.78377	0.981924
TRAPPC1	58485	1851.13	1163.74	0.628665	0.0166228	1.7793	-0.669636
MDM4	4194	700.98	382.659	0.545892	0.0166706	1.77805	-0.873312
FAM171A1	221061	878.992	1736.37	1.97542	0.016682	1.77775	0.982156
MYL6B	140465	839.332	423.411	0.504461	0.0167404	1.77624	-0.987184
DNAJC17	55192	337.74	208.158	0.616326	0.0167592	1.77575	-0.698235
CDH23	64072	391.05	1089.03	2.78488	0.0168319	1.77387	1.47762
LOC283922	283922	56.8319	29.8405	0.525066	0.0168503	1.77339	-0.929429
POLR1C	9533	419.208	275.717	0.657709	0.0168692	1.77291	-0.60448
KRAS	3845	909.546	1316.99	1.44796	0.0169174	1.77167	0.534021
ZBTB25	7597	85.725	52.0156	0.606773	0.016937	1.77116	-0.720772
C8orf44	56260	33.0611	15.7924	0.477674	0.016996	1.76965	-1.0659
PLIN2	123	7250.52	1905.14	0.262759	0.0170901	1.76726	-1.92819
PSMG4	389362	155.898	103.715	0.665278	0.0171169	1.76657	-0.587972
C12orf68	387856	93.0972	42.8933	0.460737	0.0172018	1.76443	-1.11798
TRPT1	83707	286.694	197.79	0.689899	0.01721	1.76422	-0.535543
NSUN5P1	155400	89.5312	33.7691	0.377177	0.0172666	1.76279	-1.40669
HIST1H2BF	8343	1.65458	0.36032	0.217772	0.0173265	1.76129	-2.19911
RNF5	6048	818.92	621.552	0.75899	0.017329	1.76123	-0.397848
PTMS	5763	8326.29	4811.51	0.577869	0.017346	1.7608	-0.791185
AGBL2	79841	18.1434	5.8256	0.321087	0.017358	1.7605	-1.63896
SCARNA2	677766	10.7582	3.2344	0.300645	0.0173637	1.76036	-1.73387
CPT1B	1375	211.953	71.7424	0.338482	0.0173721	1.76015	-1.56285
SNHG8	100093630	545.697	267.669	0.490509	0.0174095	1.75921	-1.02765
NCRNA00219	114915	482.894	271.111	0.561429	0.0175017	1.75692	-0.832824
LETMD1	25875	892.67	560.034	0.627369	0.0175537	1.75563	-0.672614
SELK	58515	696.173	418.739	0.601487	0.017557	1.75555	-0.733393
LOC92249	92249	548.191	272.837	0.497704	0.0175686	1.75526	-1.00664
LOC115110	115110	72.479	28.934	0.399205	0.0176063	1.75433	-1.3248
ADAM9	8754	2504.82	3941	1.57337	0.0176086	1.75427	0.653856
TAF4	6874	305.249	487.028	1.59551	0.0176092	1.75426	0.674016
SERPINA5	5104	84.1773	15.1942	0.180502	0.0176308	1.75373	-2.46991
TNPO3	23534	663.892	1167.51	1.75858	0.0176382	1.75355	0.814408
SNHG3	8420	60.9475	24.7286	0.405736	0.0176943	1.75217	-1.30139
VKORC1L1	154807	853.504	1485.13	1.74004	0.0176957	1.75213	0.799121
PLCB1	23236	338.956	730.379	2.15479	0.0177005	1.75201	1.10755
CAPN3	825	132.38	59.1773	0.447024	0.0177324	1.75123	-1.16157
C1orf97	84791	72.9697	31.3021	0.428974	0.0177672	1.75038	-1.22104
TJP1	7082	1467.94	2464.85	1.67912	0.0177846	1.74996	0.747702
HIVEP1	3096	459.162	862.607	1.87866	0.0178284	1.74889	0.9097
LOC100286793	100286793	212.57	113.637	0.534584	0.0178991	1.74717	-0.903512
KDM1B	221656	403.301	613.972	1.52237	0.0179283	1.74646	0.606318
C1orf128	57095	1207.98	897.332	0.742838	0.0179821	1.74516	-0.42888
C11orf71	54494	149.211	103.058	0.690683	0.0179839	1.74512	-0.533905
APTX	54840	489.861	376.638	0.768867	0.017987	1.74504	-0.379195
DEF6	50619	652.474	273.07	0.418515	0.0180162	1.74434	-1.25665
GRHL1	29841	20.2231	84.8905	4.19771	0.0180198	1.74425	2.0696
TAF10	6881	1074.82	563.017	0.523825	0.0180426	1.7437	-0.932843
CCNH	902	670.67	465.303	0.693788	0.0180986	1.74235	-0.527433
TMEM9B	56674	1378.27	955.411	0.693195	0.0181315	1.74157	-0.528668
DNTTIP2	30836	1317.32	1045.02	0.793292	0.0181422	1.74131	-0.334075
REP15	387849	27.2051	11.7104	0.43045	0.0182699	1.73826	-1.21608
RNF113A	7737	412.698	283.98	0.688106	0.0182848	1.73791	-0.539298
GZF1	64412	402.231	560.373	1.39316	0.0182863	1.73787	0.478363
ACCS	84680	256.306	96.9207	0.378144	0.0183801	1.73565	-1.40299
MRPL53	116540	665.208	391.062	0.58788	0.018406	1.73504	-0.766406
HRASLS	57110	26.5636	5.97256	0.22484	0.018412	1.7349	-2.15303
GNA12	2768	1911.8	2652.07	1.38722	0.0184243	1.73461	0.472192
LOC642846	642846	175.492	80.01	0.455919	0.0184281	1.73452	-1.13315
C2orf81	388963	209.024	98.6175	0.471801	0.0185117	1.73255	-1.08375
METT11D1	64745	540.209	258.465	0.478453	0.0185566	1.7315	-1.06355
RBMX	27316	2936.06	2287.65	0.779156	0.0186539	1.72923	-0.360017
PACSIN3	29763	547.884	232.925	0.425136	0.018726	1.72755	-1.23401
KIAA1609	57707	329.713	492.857	1.49481	0.0187954	1.72595	0.579958
SLC25A25	114789	952.071	610.452	0.641184	0.0188424	1.72486	-0.641191
C2orf52	151477	10.8158	4.27207	0.394983	0.0188447	1.72481	-1.34014
CSNK2B	1460	2434.94	1845.33	0.757853	0.0188817	1.72396	-0.40001
ENGASE	64772	496.487	263.995	0.531725	0.0188917	1.72373	-0.911247
PABPC1L	80336	154.151	55.8403	0.362244	0.0189972	1.72131	-1.46497
ASXL1	171023	1379.01	2052.94	1.4887	0.019044	1.72024	0.574056
LTB4R	1241	266.15	145.257	0.545769	0.0191108	1.71872	-0.873637
HHIPL2	79802	6.52841	1.72037	0.26352	0.0191757	1.71725	-1.92401
SH3BP2	6452	1741.68	951.98	0.546587	0.0192498	1.71557	-0.871478
SBK2	646643	6.06594	0.03766	0.00620843	0.0192523	1.71552	-7.33156
SLC4A2	6522	1577.83	2328.02	1.47546	0.019256	1.71543	0.561162
MDP1	145553	299.496	171.78	0.573565	0.0193661	1.71296	-0.801972
DDT	1652	632.577	305.222	0.482506	0.0193688	1.7129	-1.05138
TAF11	6882	635.863	508.927	0.800373	0.0194818	1.71037	-0.321256
TMEM25	84866	149.06	58.4866	0.392369	0.0194911	1.71016	-1.34972
DUSP2	1844	449.411	135.618	0.301767	0.0195082	1.70978	-1.72849
NT5C	30833	460.141	201.616	0.438162	0.0195221	1.70947	-1.19046
CUL7	9820	1621.79	920.012	0.567281	0.0195427	1.70901	-0.817866
GPR137	56834	703.496	561.249	0.7978	0.0196077	1.70757	-0.325901
CPSF3L	54973	1684.94	1247.08	0.740131	0.0196222	1.70725	-0.434148
ANO7	50636	19.6849	12.2486	0.622235	0.0196428	1.7068	-0.684469
TMOD3	29766	1612.85	2266.19	1.40508	0.0196538	1.70655	0.490655
HMGN1	3150	1612.8	1195.26	0.74111	0.019691	1.70573	-0.432241
GLT25D1	79709	7594.75	10788.1	1.42047	0.019744	1.70457	0.506367
CBX8	57332	201.799	111.697	0.553506	0.0197479	1.70448	-0.85333
PPP1R8	5511	1259.42	1062.03	0.84327	0.0197497	1.70444	-0.245933
GATAD2A	54815	1713.31	2284.95	1.33364	0.0197794	1.70379	0.415373
CCDC109A	90550	555.521	878.431	1.58127	0.0197985	1.70337	0.661088
C6orf27	80737	10.4208	3.84372	0.368851	0.0198205	1.70289	-1.43889
ESR2	2100	14.8667	3.80502	0.255942	0.0198834	1.70151	-1.96611
TNFRSF25	8718	161.63	54.0352	0.334314	0.0198918	1.70133	-1.58072
ZNF389	651302	11.1993	5.75474	0.51385	0.0199132	1.70086	-0.96058
OBFC1	79991	603.177	424.879	0.704402	0.0199623	1.69979	-0.505528
PXMP4	11264	365.809	641.774	1.7544	0.0199682	1.69966	0.810974
TCTE3	6991	50.8002	21.7836	0.42881	0.0200099	1.69876	-1.22159
C20orf118	140711	51.8833	20.4408	0.393976	0.0200175	1.69859	-1.34382
SNRNP70	6625	3188.99	2127.66	0.66719	0.0200844	1.69714	-0.583831
GTPBP8	29083	166.556	130.692	0.784674	0.0200939	1.69693	-0.349834
TBL1X	6907	594.711	893.07	1.50169	0.0201051	1.69669	0.586584
SLC35D3	340146	2.03479	0.13567	0.0666752	0.0202012	1.69462	-3.90671
TSPAN32	10077	41.5197	11.8924	0.286429	0.0202249	1.69411	-1.80375
RRN3P1	730092	115.137	46.9813	0.408047	0.0202335	1.69393	-1.29319
RBX1	9978	1274.11	926.351	0.727055	0.0202767	1.693	-0.459863
TCTEX1D4	343521	4.12297	1.23178	0.298761	0.0202906	1.69271	-1.74294
STX1A	6804	218.315	99.9594	0.457867	0.0203155	1.69217	-1.127
RPAIN	84268	559.984	342.327	0.611317	0.0203522	1.69139	-0.710009
RAI14	26064	2607.59	4592.07	1.76104	0.020367	1.69107	0.816429
OAT	4942	2232.07	3267.52	1.4639	0.020412	1.69011	0.549812
PHKG2	5261	479.37	324.059	0.676009	0.0204568	1.68916	-0.564885
KANK1	23189	523.284	1649.21	3.15166	0.0204681	1.68892	1.65611
ALS2CL	259173	137.101	60.7644	0.44321	0.0204693	1.6889	-1.17394
ZNF593	51042	554.476	321.619	0.580043	0.0204988	1.68827	-0.785769
ADNP	23394	1801.89	2962.32	1.64401	0.0205434	1.68733	0.717215
CXCR4	7852	3823.73	1358.49	0.355279	0.0205603	1.68697	-1.49298
CCDC17	149483	13.6992	4.10339	0.299535	0.02061	1.68592	-1.73921
KIAA1715	80856	541.122	763.412	1.41079	0.0206219	1.68567	0.496506
MKKS	8195	753.589	1017.29	1.34992	0.020643	1.68523	0.432876
HUNK	30811	353.576	933.238	2.63943	0.0206907	1.68422	1.40023
HAP1	9001	6.67154	1.74473	0.261518	0.0207445	1.6831	-1.93502
CASP9	842	348.439	283.966	0.814967	0.0207504	1.68297	-0.295187
CCDC48	79825	232.587	70.9267	0.304947	0.0207903	1.68214	-1.71337
ERMAP	114625	372.672	234.226	0.628504	0.0209427	1.67897	-0.670006
FLJ10038	55056	502.217	328.549	0.654197	0.0210342	1.67707	-0.612203
TMEM223	79064	286.154	195.985	0.684895	0.0210343	1.67707	-0.546045
C19orf76	199800	49.7042	15.8953	0.319798	0.0210457	1.67684	-1.64477
SEC31B	25956	162.591	56.4877	0.347422	0.021074	1.67625	-1.52524
SPAG4	6676	69.8267	26.7318	0.38283	0.0211026	1.67566	-1.38522
SLC12A6	9990	417.785	794.015	1.90054	0.0211713	1.67425	0.926406
CSNK1G3	1456	676.869	879.771	1.29977	0.0211723	1.67423	0.378252
TBCD	6904	2923.22	1424.78	0.487401	0.0211957	1.67375	-1.03682
CBWD2	150472	560.966	391.507	0.697915	0.0212267	1.67312	-0.518877
C8G	733	5.88697	1.9205	0.326229	0.0213032	1.67156	-1.61604
ENOSF1	55556	251.208	154.562	0.615277	0.0213297	1.67102	-0.700692
NOXA1	10811	34.7382	14.1335	0.406857	0.0213996	1.66959	-1.29741
TMEM80	283232	224.202	127.686	0.569512	0.0214666	1.66824	-0.812201
TNFSF9	8744	62.662	396.656	6.3301	0.0214757	1.66805	2.66223
SYPL1	6856	1777.86	2483.86	1.39711	0.0215212	1.66713	0.482443
U2AF1	7307	1643.62	1204.58	0.732885	0.0215543	1.66647	-0.448341
PPM1N	147699	69.8764	18.7169	0.267857	0.0215945	1.66566	-1.90047
DHRS4L2	317749	536.763	238.858	0.444997	0.0216283	1.66498	-1.16813
TAF1D	79101	626.048	388.829	0.621084	0.0216326	1.66489	-0.687139
SAP30	8819	389.485	200.585	0.515001	0.0216543	1.66446	-0.957353
CASP3	836	1455.99	845.693	0.580837	0.0216836	1.66387	-0.783796
BEND3	57673	65.98	105.609	1.60062	0.0217043	1.66345	0.678634
ARL6IP4	51329	3468.25	1996.62	0.575686	0.0217078	1.66338	-0.796647
RAB33A	9363	53.9941	19.8358	0.367369	0.0217314	1.66291	-1.4447
TMEM42	131616	312.205	182.847	0.585663	0.0217363	1.66281	-0.771858
C9orf110	100128385	180.334	464.282	2.57457	0.0218101	1.66134	1.36433
SLCO5A1	81796	19.8417	5.59882	0.282174	0.0218143	1.66126	-1.82534
TMEM215	401498	14.1617	1.02748	0.0725532	0.0218343	1.66086	-3.78482
TMEM14B	81853	664.921	456.005	0.685803	0.0219588	1.65839	-0.544133
ASB3	51130	357.354	270.915	0.758114	0.021975	1.65807	-0.399514
BTN2A2	10385	437.048	261.822	0.59907	0.0220945	1.65572	-0.739203
REC8	9985	150.484	53.407	0.354901	0.0221255	1.65511	-1.49451
TMEM186	25880	282.088	175.465	0.622022	0.0222155	1.65334	-0.684963
CLUAP1	23059	418.936	336.199	0.802506	0.022263	1.65242	-0.317416
FAM115C	285966	243.485	128.143	0.526289	0.0222666	1.65235	-0.926074
SPATA2L	124044	275.995	161.84	0.586387	0.0222833	1.65202	-0.770076
IFI35	3430	1036.13	602.736	0.58172	0.0223465	1.65079	-0.781603
LOC100130872	100130872	399.422	70.6949	0.176993	0.022356	1.65061	-2.49824
LOC256880	256880	7.40147	2.46031	0.332408	0.0223641	1.65045	-1.58897
TFB1M	51106	117.736	84.7943	0.720209	0.022395	1.64985	-0.473513
KIF16B	55614	338.545	633.05	1.86991	0.0225068	1.64769	0.902971
NRN1L	123904	6.18158	2.26705	0.366743	0.0225683	1.6465	-1.44716
TMPRSS3	64699	9.56737	1.69917	0.177601	0.0225777	1.64632	-2.49329
RRP7B	91695	108.062	56.4131	0.522043	0.0226002	1.64589	-0.937758
TUBBP5	643224	4.40142	0.77947	0.177095	0.0226664	1.64462	-2.4974
MSH5	4439	170.794	69.4224	0.406469	0.0226875	1.64421	-1.29878
PAPL	390928	2.64797	0.23943	0.0904203	0.0226935	1.6441	-3.46721
CYP27C1	339761	34.2817	114.553	3.34152	0.0226935	1.6441	1.7405
HSDL2	84263	648.904	1071.74	1.65161	0.0227454	1.64311	0.723875
ATOH7	220202	2.88489	0.3473	0.120386	0.0227561	1.6429	-3.05426
AP4S1	11154	146.901	61.0945	0.415889	0.0227633	1.64277	-1.26573
UBE3C	9690	1173.27	1697.38	1.4467	0.0227679	1.64268	0.532771
PARP10	84875	2035.62	1051.97	0.51678	0.0227783	1.64248	-0.952377
CHKB	1120	354.157	197.891	0.558768	0.0227925	1.64221	-0.83968
NEIL2	252969	501.52	346.5	0.6909	0.0227935	1.64219	-0.53345
IL17C	27189	1.09571	0.20016	0.182676	0.0228173	1.64174	-2.45264
HCG27	253018	21.5454	6.43433	0.298641	0.022858	1.64096	-1.74352
IL18BP	10068	482.126	222.006	0.460473	0.0229238	1.63971	-1.11881
EMR4P	326342	11.2374	1.92894	0.171653	0.0229383	1.63944	-2.54243
RHEBL1	121268	64.2661	29.6584	0.461494	0.0231355	1.63572	-1.11562
STAMBPL1	57559	333.563	142.935	0.428511	0.0231867	1.63476	-1.2226
EDC4	23644	1463.16	1104.6	0.754942	0.0231992	1.63453	-0.405563
FAM98B	283742	147.872	259.626	1.75575	0.0232313	1.63393	0.812091
SP140L	93349	476.657	317.72	0.66656	0.0232543	1.6335	-0.585194
AMY2B	280	163.328	66.6711	0.408205	0.0232919	1.6328	-1.29263
SYPL2	284612	114.824	40.1748	0.349881	0.0233007	1.63263	-1.51506
C10orf119	79892	1551.32	2133.16	1.37506	0.0233322	1.63204	0.459495
C2orf85	285093	8.15187	0.48175	0.0590969	0.0233483	1.63174	-4.08077
TSGA14	95681	276.575	593.053	2.14427	0.0233502	1.63171	1.10049
COPA	1314	4910.13	9850.32	2.00612	0.0233997	1.63079	1.00441
CDK3	1018	205.244	74.4331	0.362656	0.0234018	1.63075	-1.46333
FAM159A	348378	21.3618	4.22288	0.197684	0.0234163	1.63048	-2.33873
PRKAA1	5562	1352.86	2136.85	1.5795	0.0234737	1.62942	0.659472
OSMR	9180	1109.21	3056.84	2.75587	0.0234933	1.62906	1.46251
C18orf10	25941	1381.77	948.886	0.686716	0.023498	1.62897	-0.542214
CNTD2	79935	5.12247	0.9161	0.17884	0.0235536	1.62794	-2.48326
NSUN5P2	260294	247.389	94.4613	0.381832	0.0235858	1.62735	-1.38899
STK38L	23012	860.28	1979.58	2.30108	0.0236005	1.62708	1.20231
ESRRB	2103	10.0991	2.48081	0.245646	0.0236084	1.62693	-2.02535
MYOZ1	58529	6.76758	2.29886	0.339687	0.0237015	1.62522	-1.55772
GNL1	2794	2284.29	1621.89	0.710021	0.0237419	1.62448	-0.494065
HAS2	3037	253.979	807.544	3.17957	0.023815	1.62315	1.66883
LAMB2L	22973	19.8236	9.15903	0.462027	0.0239546	1.62061	-1.11395
TMEM69	51249	449.596	362.551	0.806391	0.0239579	1.62055	-0.310448
GALM	130589	917.187	589.308	0.642517	0.0240194	1.61944	-0.638193
CATSPER2	117155	19.2839	9.46012	0.49057	0.0240236	1.61936	-1.02747
MSLN	10232	23.2818	3.96787	0.170428	0.0240924	1.61812	-2.55276
C19orf46	163183	4.97236	1.7481	0.351564	0.024166	1.6168	-1.50814
GNAQ	2776	1713.27	2214.62	1.29263	0.0242103	1.616	0.370306
IGDCC3	9543	49.5287	11.0537	0.223178	0.0242552	1.6152	-2.16373
CD3EAP	10849	294.974	624.158	2.11598	0.0242941	1.6145	1.08132
GEMIN6	79833	210.926	138.304	0.6557	0.0243479	1.61354	-0.608892
SNRNP35	11066	469.978	315.528	0.671367	0.0243515	1.61347	-0.574825
NDRG3	57446	816.1	1181.57	1.44783	0.0243619	1.61329	0.533889
PAAF1	80227	369.905	267.145	0.722199	0.0243868	1.61285	-0.469531
PRMT5	10419	1495.78	1025.32	0.685479	0.0244413	1.61188	-0.544815
METTL3	56339	569.83	343.755	0.60326	0.0244522	1.61168	-0.729148
NCOA6	23054	1185.37	1848.67	1.55957	0.0244752	1.61127	0.641146
STT3B	201595	929.027	1776.68	1.91241	0.024507	1.61071	0.935392
TMEM51	55092	467.174	284.554	0.609097	0.0245455	1.61003	-0.715257
PRR3	80742	354.337	255.77	0.721828	0.024575	1.60951	-0.470274
CLK2	1196	1194.94	584.05	0.488767	0.0245969	1.60912	-1.03278
ACIN1	22985	3172.69	2316.77	0.730224	0.0246267	1.60859	-0.45359
C14orf33	100129075	40.0419	21.5814	0.53897	0.0246861	1.60755	-0.891723
TOP3B	8940	416.622	264.636	0.635194	0.0246957	1.60738	-0.654731
ZNF239	8187	84.289	52.5088	0.622962	0.0247299	1.60678	-0.682784
HSPC159	29094	359.838	630.81	1.75304	0.0247816	1.60587	0.809857
LOC284276	284276	11.9728	2.03878	0.170285	0.0248709	1.60431	-2.55398
LOC645676	645676	57.4484	23.5999	0.410802	0.0248763	1.60422	-1.28348
DHRS12	79758	186.156	100.569	0.540239	0.0249473	1.60298	-0.888331
NKX2-5	1482	4.81684	0.27585	0.0572678	0.0249793	1.60242	-4.12613
CACNA1F	778	6.55862	1.8506	0.282163	0.0249965	1.60212	-1.8254
NFU1	27247	448.272	342.005	0.762943	0.0250434	1.60131	-0.390353
DZIP1L	199221	186.656	96.5975	0.517516	0.0250725	1.6008	-0.950324
TMEM219	124446	2369.45	1486.41	0.627323	0.0250782	1.6007	-0.672719
HLA-L	3139	66.7469	32.9309	0.493369	0.0250823	1.60063	-1.01926
GALE	2582	321.293	207.58	0.646077	0.0251217	1.59995	-0.630222
PPP1R3D	5509	215.63	356.508	1.65333	0.0252507	1.59773	0.725378
FSCN2	25794	5.93968	1.52226	0.256287	0.0252727	1.59735	-1.96417
TNS1	7145	4174.71	7647.5	1.83187	0.0254015	1.59514	0.873314
RANBP2	5903	1816.34	2476.08	1.36322	0.025408	1.59503	0.447023
TTLL6	284076	2.5692	0.61643	0.239931	0.025408	1.59503	-2.05931
ADCK4	79934	637.83	434.81	0.681702	0.0254293	1.59467	-0.552788
DPM3	54344	604.097	286.411	0.474113	0.0255006	1.59345	-1.0767
HMGCR	3156	672.091	954.597	1.42034	0.0255064	1.59335	0.506234
C21orf84	114038	2.79679	0.15488	0.0553778	0.0257156	1.5898	-4.17455
NAGS	162417	57.9857	24.9147	0.429669	0.0257273	1.58961	-1.2187
CHST3	9469	1085.68	2109.13	1.94269	0.0258039	1.58831	0.958054
GPR35	2859	32.0682	15.7829	0.492166	0.0258263	1.58794	-1.02278
C6orf1	221491	550.971	364.31	0.661214	0.0258971	1.58675	-0.59681
TXLNA	200081	2964.58	2161.39	0.72907	0.0259168	1.58642	-0.45587
UPF3A	65110	611.925	374.446	0.611914	0.0259888	1.58521	-0.708598
GBA2	57704	915.852	650.493	0.71026	0.0260153	1.58477	-0.493582
ABT1	29777	670.7	535.875	0.798978	0.0260155	1.58477	-0.323772
PQLC2	54896	496.489	362.696	0.730521	0.0260338	1.58446	-0.453002
DRD4	1815	9.33149	4.02302	0.431123	0.0260582	1.58405	-1.21383
INO80B	83444	302.035	169.574	0.561438	0.0260878	1.58356	-0.832801
COMMD4	54939	1334.71	834.628	0.625326	0.0261039	1.58329	-0.67732
FLCN	201163	1663.72	881.428	0.529795	0.0261119	1.58316	-0.916495
GPD1L	23171	354.216	608.692	1.71842	0.0261481	1.58256	0.781083
AAAS	8086	800.919	618.567	0.772322	0.0261482	1.58256	-0.372726
C11orf35	256329	16.1759	5.72033	0.353632	0.0262508	1.58086	-1.49968
LMAN2	10960	4689.44	3104.5	0.66202	0.0263319	1.57952	-0.595052
PDCD5	9141	1017.72	704.201	0.691938	0.0263536	1.57916	-0.531286
ZFYVE19	84936	527.53	351.833	0.666944	0.0263713	1.57887	-0.584362
SFRS2	6427	3009.39	2350.92	0.781193	0.0263889	1.57858	-0.356249
FAM120A	23196	2976.58	3551.96	1.1933	0.0264125	1.57819	0.25496
ZNF784	147808	142.798	88.7968	0.621833	0.0264627	1.57737	-0.6854
MAP7D3	79649	553.858	342.076	0.617624	0.0264992	1.57677	-0.6952
GJD4	219770	2.19986	0.44362	0.201659	0.0264994	1.57676	-2.31001
ACYP1	97	123.74	55.2391	0.446412	0.0265196	1.57643	-1.16355
P2RX4	5025	853.983	512.596	0.600242	0.0265198	1.57643	-0.736383
TBX21	30009	73.7946	15.5995	0.211391	0.0265795	1.57545	-2.24201
LAMB3	3914	145.063	524.067	3.61269	0.0265801	1.57544	1.85307
FBXO10	26267	706.466	374.915	0.53069	0.0265863	1.57534	-0.914058
GRLF1	2909	1593.03	2724.39	1.7102	0.0266051	1.57503	0.774162
ZG16B	124220	37.5963	9.35998	0.24896	0.0266477	1.57434	-2.00601
ATP2B4	493	3472.19	5360.25	1.54377	0.0267729	1.5723	0.626455
RLN1	6013	0.853956	0.13631	0.159622	0.0268263	1.57144	-2.64727
GMPR2	51292	1362.57	954.739	0.700689	0.026946	1.56951	-0.513155
NAALAD2	10003	142.594	30.9336	0.216935	0.0269675	1.56916	-2.20466
ISY1	57461	806.458	640.427	0.794124	0.0270685	1.56754	-0.332564
PPIP5K1	9677	206.372	330.364	1.60082	0.0270716	1.56749	0.678808
TRIM24	8805	422.927	734.938	1.73774	0.0270762	1.56741	0.797213
NGDN	25983	1036.1	360.587	0.348021	0.027078	1.56738	-1.52275
C2orf27A	29798	95.9618	46.219	0.48164	0.0271268	1.5666	-1.05397
LASP1	3927	6198.13	8873.66	1.43167	0.0271407	1.56638	0.517698
SLC35D2	11046	719.186	493.345	0.685977	0.0271444	1.56632	-0.543767
LOH12CR2	503693	65.4695	19.4432	0.296981	0.0272451	1.56471	-1.75156
SLC9A5	6553	38.7644	18.4545	0.476067	0.0272589	1.56449	-1.07076
RTKN	6242	507.633	336.31	0.662507	0.0272706	1.56431	-0.593991
HBXIP	10542	1340.66	882.47	0.658237	0.0272989	1.56386	-0.60332
HEG1	57493	2770.9	5212.07	1.881	0.0273399	1.5632	0.9115
TOMM20L	387990	1.92997	0.89954	0.466091	0.0273484	1.56307	-1.10132
TRMT6	51605	279.794	491.398	1.75628	0.0273512	1.56302	0.812526
ZFR	51663	2142.77	2908.31	1.35726	0.0273843	1.5625	0.440701
C1orf189	388701	0.264944	0.03766	0.142143	0.0274188	1.56195	-2.81458
SAMD3	154075	98.4447	25.3916	0.257928	0.0274686	1.56116	-1.95496
MYO15B	80022	1130	161.496	0.142916	0.0276174	1.55882	-2.80676
SIK1	150094	1820.39	793.228	0.435747	0.027671	1.55798	-1.19844
SERPINF2	5345	252.885	40.1969	0.158954	0.0276828	1.55779	-2.65332
TTC33	23548	383.564	619.816	1.61594	0.0276945	1.55761	0.692373
CD247	919	362.398	65.5486	0.180875	0.0277445	1.55682	-2.46694
MRPS14	63931	491.817	319.126	0.648872	0.0277768	1.55632	-0.623994
RBCK1	10616	2157.96	1584.2	0.734116	0.0277812	1.55625	-0.44592
C2orf34	79823	80.401	59.5646	0.740844	0.0278065	1.55585	-0.432759
PCNA	5111	1464.37	2190.37	1.49577	0.0278533	1.55512	0.580893
RINL	126432	214.35	106.917	0.498796	0.0278637	1.55496	-1.00348
KCNK4	50801	4.61662	1.38488	0.299977	0.0278686	1.55488	-1.73708
CCDC101	112869	320.524	213.124	0.664924	0.0279035	1.55434	-0.588738
HSD17B4	3295	1702.71	2177.69	1.27895	0.0279076	1.55428	0.354963
CD72	971	500.367	143.118	0.286025	0.0279105	1.55423	-1.80579
GNE	10020	722.934	1076.86	1.48957	0.0279193	1.5541	0.574898
SERAC1	84947	188.621	304.503	1.61436	0.0279736	1.55325	0.690967
AGXT2L2	85007	585.57	370.126	0.632079	0.0279906	1.55299	-0.661823
WDFY3	23001	1107.3	1627.61	1.46989	0.0280651	1.55183	0.555707
FAM173B	134145	177.981	320.892	1.80295	0.0281307	1.55082	0.85036
SCARNA12	677777	3.18333	1.31296	0.412448	0.0281604	1.55036	-1.27772
PSME2	5721	1979.66	954.338	0.48207	0.0281811	1.55004	-1.05268
C2orf24	27013	1570.12	1171.03	0.745819	0.0281825	1.55002	-0.423103
B3GAT1	27087	30.0233	3.92892	0.130862	0.0282138	1.54954	-2.93388
C17orf101	79701	562.002	310.441	0.552383	0.0282375	1.54917	-0.856258
RPL17	6139	2497.33	1544.26	0.618363	0.0282493	1.54899	-0.693473
PNMA3	29944	73.3635	11.0058	0.150017	0.0282506	1.54897	-2.7368
ADHFE1	137872	62.1937	29.3487	0.471893	0.0282812	1.5485	-1.08347
DCAF7	10238	2244.48	3069.33	1.3675	0.0282933	1.54832	0.451541
PSME1	5720	3496.2	1965.49	0.562178	0.0283083	1.54809	-0.8309
POLR2H	5437	717.794	445.199	0.620233	0.0284127	1.54649	-0.689119
CLDND1	56650	1298.15	1014.4	0.781415	0.0284685	1.54564	-0.35584
AHNAK	79026	18359.9	39354.8	2.14352	0.0284738	1.54556	1.09998
CRK	1398	825.619	1174.25	1.42226	0.0285268	1.54475	0.508188
DLX3	1747	3.78054	123.873	32.7659	0.0285654	1.54416	5.03412
FAM41C	284593	6.38397	3.71484	0.581902	0.0285795	1.54394	-0.781153
ZNF217	7764	1085.54	1956.44	1.80227	0.0286638	1.54267	0.849818
CSRP2BP	57325	539.257	766.205	1.42085	0.0286926	1.54223	0.506756
BLZF1	8548	423.017	1483.31	3.5065	0.0288043	1.54054	1.81003
SUMO4	387082	4.80654	0.96956	0.201717	0.0288193	1.54032	-2.3096
CIR1	9541	1032.04	781.686	0.75742	0.0288564	1.53976	-0.400834
ZNF767	79970	215.299	117.484	0.545677	0.02888	1.5394	-0.87388
H2AFX	3014	631.708	957.595	1.51588	0.0288895	1.53926	0.600158
ANKMY1	51281	164.422	118.588	0.721239	0.0288943	1.53919	-0.471451
SLFN5	162394	410.894	830.087	2.0202	0.0289117	1.53893	1.0145
PDE4B	5142	921.249	559.907	0.607769	0.0289232	1.53875	-0.718406
C2orf49	79074	111.595	90.0968	0.807352	0.0289979	1.53763	-0.30873
PPCDC	60490	233.175	126.546	0.54271	0.0290217	1.53728	-0.881748
VAPB	9217	805.917	1440.35	1.78722	0.0290338	1.5371	0.83772
ETAA1	54465	361.685	264.465	0.731202	0.0290392	1.53702	-0.451658
NCRNA00105	80161	69.6807	14.6748	0.2106	0.0291811	1.5349	-2.24742
CREM	1390	1214.15	755.164	0.621968	0.0292023	1.53458	-0.685088
AHSA2	130872	558.156	182.915	0.327714	0.0292199	1.53432	-1.60949
40422	151011	1144.69	1706.09	1.49044	0.029227	1.53422	0.575737
FXYD6	53826	2354.1	1071.08	0.454984	0.0293071	1.53303	-1.13611
SPTBN5	51332	83.7413	25.2191	0.301155	0.0293124	1.53295	-1.73142
C20orf197	284756	13.3463	6.43898	0.482453	0.0293689	1.53211	-1.05154
ACSS2	55902	544.834	916.955	1.683	0.0293812	1.53193	0.751033
RNF112	7732	501.122	38.918	0.0776618	0.0293838	1.53189	-3.68665
ARAP2	116984	411.513	167.914	0.408041	0.0293879	1.53183	-1.29322
FHIT	2272	39.6638	19.1613	0.483093	0.0294328	1.53117	-1.04963
GSDMB	55876	136.972	54.8799	0.400664	0.0295954	1.52878	-1.31954
LOC389791	389791	2.91129	1.06418	0.365536	0.0296094	1.52857	-1.45192
LOC100128292	100128292	37.2369	12.5411	0.336793	0.029636	1.52818	-1.57007
MYO15A	51168	19.192	7.05848	0.367783	0.0297415	1.52664	-1.44307
NDE1	54820	475.894	671.124	1.41024	0.0298239	1.52544	0.49594
NCRNA00115	79854	54.293	19.9946	0.368273	0.0298457	1.52512	-1.44115
TNFRSF14	8764	1326.59	747.059	0.563144	0.0299066	1.52423	-0.828425
C2orf64	493753	486.589	366.161	0.752506	0.0299448	1.52368	-0.410225
FLJ39582	439931	124.835	52.582	0.421212	0.0299517	1.52358	-1.24738
KRTDAP	388533	0.336089	0.04405	0.131067	0.0300863	1.52163	-2.93163
NRP1	8829	4869.95	8713.54	1.78925	0.0300896	1.52158	0.839352
TRPC2	7221	23.975	5.77337	0.240808	0.0301629	1.52053	-2.05405
HRK	8739	15.9966	0.48378	0.0302427	0.0302442	1.51936	-5.04727
LY6G5B	58496	46.5599	20.7681	0.44605	0.0303045	1.51849	-1.16472
UGT8	7368	17.1113	3.04671	0.178053	0.0303046	1.51849	-2.48962
CRLF2	64109	2.83644	0.91429	0.322337	0.0303296	1.51813	-1.63336
RNF167	26001	2454.79	1845.46	0.751776	0.0303373	1.51802	-0.411625
MRPS23	51649	658.222	442.193	0.671799	0.0303492	1.51785	-0.573898
CHMP4C	92421	3.91051	11.0043	2.81404	0.0304092	1.51699	1.49264
TLN2	83660	747.087	1593.08	2.13238	0.0304448	1.51649	1.09247
EIF4H	7458	3340.54	4404.88	1.31861	0.0304574	1.51631	0.399022
AK3L1	205	199.448	95.3603	0.47812	0.0304843	1.51592	-1.06456
MRP63	78988	827.172	563.034	0.680674	0.0304902	1.51584	-0.554964
TMEM39B	55116	736.38	366.931	0.49829	0.0304995	1.51571	-1.00494
RPSAP9	653162	46.2624	28.8821	0.624312	0.0305333	1.51523	-0.679662
MGC12982	84793	193.362	79.7153	0.41226	0.0305341	1.51521	-1.27837
CYTIP	9595	564.287	128.741	0.228148	0.0305388	1.51515	-2.13196
RUFY4	285180	24.5079	7.03198	0.286927	0.030575	1.51463	-1.80125
TTC32	130502	60.6527	28.5986	0.471514	0.0306906	1.51299	-1.08463
S100A1	6271	67.2343	12.2317	0.181926	0.030702	1.51283	-2.45858
NCR3	259197	29.6125	9.96805	0.336616	0.0308194	1.51118	-1.57082
EML3	256364	1153.99	808.952	0.701004	0.0308685	1.51048	-0.512506
ZFYVE28	57732	249.594	164.606	0.659495	0.0308978	1.51007	-0.600567
SH3BP1	23616	661.671	394.698	0.596517	0.0309679	1.50909	-0.745364
ZNRD1	30834	386.468	281.784	0.729125	0.0310159	1.50842	-0.455761
DDB2	1643	677.023	366.935	0.541982	0.031086	1.50743	-0.883682
PDE6B	5158	79.8232	31.5452	0.395188	0.0312083	1.50573	-1.33939
TFAP2E	339488	53.9991	21.0686	0.390165	0.0312084	1.50573	-1.35784
GRASP	160622	418.07	255.913	0.612128	0.0312096	1.50571	-0.708094
CLEC2D	29121	940.926	486.213	0.516738	0.0312132	1.50566	-0.952494
ZBTB2	57621	483.569	732.768	1.51533	0.0312747	1.50481	0.599634
ZNF398	57541	343.98	501.748	1.45865	0.0312772	1.50477	0.544637
GNPTG	84572	1823.71	1197.86	0.65683	0.0312807	1.50472	-0.606409
GNMT	27232	9.64927	3.73158	0.386722	0.0313576	1.50366	-1.37063
CAMKK1	84254	506.544	237.846	0.469547	0.0314045	1.50301	-1.09066
PHC2	1912	4994.1	3345.99	0.669988	0.0314046	1.50301	-0.577793
LGI4	163175	165.31	68.8457	0.416464	0.0314242	1.50274	-1.26374
GLS2	27165	10.3925	5.45489	0.524887	0.0315115	1.50153	-0.929921
FLJ35220	284131	261.058	131.887	0.505203	0.0315402	1.50114	-0.985065
C10orf110	55853	10.9226	3.88861	0.356015	0.0315631	1.50082	-1.48999
INO80E	283899	687.093	520.624	0.75772	0.0316174	1.50007	-0.400264
ATP5G2	517	3838.57	2527.47	0.658441	0.031695	1.49901	-0.602873
SLC45A1	50651	174.655	85.127	0.4874	0.0316966	1.49899	-1.03682
INHA	3623	10.4286	4.00812	0.38434	0.0317237	1.49862	-1.37954
ISG20	3669	604.29	148.49	0.245726	0.0318047	1.49751	-2.02488
C9orf171	389799	1.60149	0.23484	0.146639	0.0318129	1.4974	-2.76966
ALS2CR4	65062	599.795	929.503	1.5497	0.0318155	1.49736	0.631991
PANX2	56666	82.7386	20.6463	0.249537	0.0318383	1.49705	-2.00268
ODF2L	57489	575.241	404.645	0.703436	0.0318476	1.49692	-0.507509
SF3A3	10946	1557.21	1340.41	0.860778	0.0319008	1.4962	-0.216287
C11orf31	280636	1020.41	641.144	0.62832	0.0319065	1.49612	-0.670428
LOC728613	728613	156.77	88.5338	0.564735	0.0319365	1.49571	-0.824353
ITM2C	81618	4032.38	2365.04	0.586512	0.0321108	1.49335	-0.769768
FAM193B	54540	858.526	522.84	0.608997	0.0321297	1.49309	-0.715492
NUDT13	25961	39.2761	23.8108	0.606241	0.0321586	1.4927	-0.722037
ZMYND12	84217	19.7997	9.60743	0.485231	0.0321693	1.49256	-1.04326
MPP3	4356	87.2197	51.7661	0.593514	0.0322307	1.49173	-0.752645
BAX	581	1609.45	1074.05	0.667337	0.0323142	1.49061	-0.583513
RFX3	5991	37.1702	24.9632	0.671592	0.0324035	1.48941	-0.574343
CKMT2	1160	11.6771	3.5231	0.30171	0.0324657	1.48858	-1.72876
PAOX	196743	117.311	74.125	0.631869	0.0324732	1.48847	-0.662303
C5orf62	85027	2607.33	1223.85	0.469388	0.0325362	1.48763	-1.09115
PTPMT1	114971	653.452	454.522	0.69557	0.0325453	1.48751	-0.523732
SNX17	9784	3555.73	2781.02	0.782123	0.032552	1.48742	-0.354532
HPCAL4	51440	72.4144	9.00422	0.124343	0.0325523	1.48742	-3.0076
DIO1	1733	4.29692	1.42231	0.331007	0.0327736	1.48448	-1.59507
C9orf128	392307	0.639644	0.20792	0.325056	0.0327964	1.48417	-1.62124
CDC37L1	55664	434.092	280.085	0.645221	0.0328378	1.48363	-0.632136
AKNA	80709	1749.83	960.878	0.549126	0.0328729	1.48316	-0.864791
CXCR7	57007	1403.75	4130.2	2.94226	0.0329813	1.48173	1.55692
ZNF800	168850	271.428	440.015	1.62111	0.0331069	1.48008	0.696985
ATXN2L	11273	2796.22	1994.89	0.713424	0.0331559	1.47944	-0.487168
PFDN5	5204	7573.48	3688.32	0.487004	0.0332399	1.47834	-1.03799
AIFM3	150209	26.6335	13.4506	0.505025	0.0332605	1.47807	-0.985572
MRPL52	122704	775.453	428.216	0.552213	0.0332888	1.4777	-0.856702
PLEKHO1	51177	3874.15	2149.81	0.554912	0.033374	1.47659	-0.849669
AMZ2	51321	1190.03	888.275	0.746432	0.0333934	1.47634	-0.421918
PNMA5	114824	3.70881	0.8782	0.236787	0.033419	1.47601	-2.07834
BCL7C	9274	1141.66	783.95	0.686673	0.0334951	1.47502	-0.542305
S100Z	170591	7.13844	1.8186	0.254761	0.0335156	1.47475	-1.97278
CLNS1A	1207	1266.64	885.197	0.698853	0.0335212	1.47468	-0.51694
LRP3	4037	1063.39	1830.95	1.72181	0.0336509	1.473	0.783926
TCTN3	26123	1225.54	1729.32	1.41107	0.0336952	1.47243	0.496789
DSTN	11034	4116.46	7104.79	1.72595	0.033757	1.47164	0.787388
CCS	9973	907.192	455.815	0.502445	0.0337708	1.47146	-0.992961
APEX1	328	2846.14	1992.68	0.700134	0.0339211	1.46953	-0.514297
UCN2	90226	18.9615	2.33475	0.123131	0.0340965	1.46729	-3.02173
IK	3550	1749.02	1363.05	0.779323	0.0341521	1.46658	-0.359707
ZFAND2B	130617	557.725	364.89	0.654247	0.0341634	1.46644	-0.612092
CC2D1B	200014	870.882	672.117	0.771766	0.0342134	1.4658	-0.373765
NNT	23530	1137.04	1867.83	1.64271	0.0342627	1.46518	0.716078
ARPC1A	10552	1549.11	2136.44	1.37914	0.0343432	1.46416	0.46377
CCHCR1	54535	569.357	335.192	0.58872	0.0344445	1.46288	-0.764348
LPAR1	1902	1488.99	2500.72	1.67947	0.0344461	1.46286	0.748003
LYG1	129530	24.8178	8.27284	0.333343	0.0344613	1.46267	-1.58492
NFKBID	84807	36.9492	13.6874	0.370438	0.0344618	1.46266	-1.43269
ARGFXP2	503640	0.855656	0.10083	0.117839	0.0344781	1.46246	-3.08511
RASAL3	64926	432.395	154.153	0.356511	0.0344996	1.46219	-1.48798
FAM100A	124402	548.662	364.926	0.665121	0.0345144	1.462	-0.588312
RASGRP2	10235	223.443	59.7112	0.267232	0.0345381	1.4617	-1.90383
SFI1	9814	373.937	226.881	0.606736	0.0345881	1.46107	-0.720859
LENG9	94059	208.165	128.756	0.61853	0.0345981	1.46095	-0.693085
PCNX	22990	1569.57	1111.42	0.708103	0.0346097	1.4608	-0.497969
C20orf177	63939	116.029	233.62	2.01345	0.0347142	1.45949	1.00967
ILKAP	80895	502.99	381.504	0.758472	0.0347191	1.45943	-0.398833
RGS1	5996	3410.21	491.641	0.144167	0.0347679	1.45882	-2.79418
OXGR1	27199	1.74241	6.95955	3.99421	0.0347853	1.4586	1.99791
DHX58	79132	483.061	302.845	0.62693	0.0348012	1.45841	-0.673624
PTPRVP	148713	2.75842	0.24515	0.0888733	0.0348841	1.45737	-3.49211
RNF207	388591	114.658	52.0177	0.453678	0.0348912	1.45728	-1.14026
ANG	283	257.407	95.3314	0.370353	0.0349651	1.45637	-1.43303
EIF3H	8667	4596.17	3173.21	0.690403	0.0349704	1.4563	-0.534489
NUDT2	318	370.379	214.799	0.579945	0.0349791	1.45619	-0.786012
RNF126P1	376412	2.24852	1.25904	0.559941	0.0350106	1.4558	-0.836653
TNFRSF18	8784	71.9605	23.6965	0.329298	0.035012	1.45578	-1.60253
SFRS5	6430	2729.97	1632.1	0.597847	0.0350221	1.45566	-0.742152
RABGEF1	27342	944.446	1379.68	1.46083	0.0350311	1.45555	0.546791
HSCB	150274	343.25	207.141	0.603469	0.0350791	1.45495	-0.728649
TMEM127	55654	2547.98	3044.76	1.19497	0.0351101	1.45457	0.256972
ST3GAL2	6483	1048.49	1781.2	1.69882	0.0351102	1.45457	0.764529
SLC30A4	7782	100.139	214.452	2.14155	0.035129	1.45433	1.09865
TOMM20	9804	2344.34	1842.25	0.785828	0.03513	1.45432	-0.347714
RING1	6015	1129.1	730	0.64653	0.0351475	1.45411	-0.62921
CRYBA2	1412	1.44216	0.18548	0.128613	0.0352182	1.45323	-2.95889
WFDC13	164237	0.1099	10.6018	96.4678	0.0352549	1.45278	6.59198
NAB1	4664	673.502	905.223	1.34405	0.0352747	1.45254	0.42659
IPO8	10526	1076.63	1319.35	1.22545	0.0353075	1.45213	0.293308
C13orf16	121793	14.9434	2.99451	0.20039	0.0353194	1.45199	-2.31911
CYP1A1	1543	5.44358	0.98772	0.181447	0.0353839	1.45119	-2.46238
ARHGAP36	158763	0.426389	0.0657	0.154085	0.0355419	1.44926	-2.6982
CCDC12	151903	859.899	453.216	0.527058	0.0355688	1.44893	-0.923967
GPR39	2863	25.8966	72.7429	2.80897	0.0356324	1.44815	1.49004
TMSB10	9168	35061.6	19477.8	0.55553	0.0356689	1.44771	-0.848063
FAM160A2	84067	803.989	567.255	0.705552	0.0357055	1.44726	-0.503176
UHRF1BP1	54887	332.288	515.573	1.55158	0.0357056	1.44726	0.633742
NDFIP1	80762	2958.11	3686.01	1.24607	0.0357161	1.44714	0.317384
C17orf56	146705	460.34	273.707	0.594576	0.0357815	1.44634	-0.750066
NSMCE4A	54780	485.019	382.746	0.789135	0.0358107	1.44599	-0.341656
C9orf129	445577	37.2648	67.337	1.80699	0.0358596	1.44539	0.853587
TMEM49	81671	2364.63	1767.09	0.747298	0.0359192	1.44467	-0.420244
KLHDC4	54758	290.808	186.587	0.641617	0.0359826	1.44391	-0.640216
LOC151534	151534	704.348	228.644	0.324618	0.0359837	1.44389	-1.62319
AXIN1	8312	854.163	658.611	0.77106	0.0360567	1.44301	-0.375085
TCIRG1	10312	2133.41	1122.68	0.526238	0.0360619	1.44295	-0.926212
KIAA0664P3	100132341	20.9849	5.22925	0.249191	0.0360913	1.4426	-2.00468
DPH3	285381	804.28	1112.38	1.38308	0.0361304	1.44213	0.467884
PHF1	5252	1324.07	954.574	0.720939	0.0361789	1.44154	-0.472052
PPIE	10450	1048.28	700.43	0.668171	0.0362394	1.44082	-0.581711
RPS17	6218	16120.8	8786.92	0.545066	0.0362651	1.44051	-0.875497
CCDC155	147872	1.4306	0.21376	0.14942	0.036317	1.43989	-2.74256
TSEN54	283989	541.101	338.159	0.624947	0.0363323	1.43971	-0.678195
ZNF321	399669	47.902	25.251	0.52714	0.0364378	1.43845	-0.923742
LOC100130015	100130015	15.0866	5.41752	0.359095	0.036445	1.43836	-1.47756
RECQL5	9400	551.009	405.713	0.73631	0.0364623	1.43816	-0.441614
TTC37	9652	877.369	1272.44	1.45029	0.0366161	1.43633	0.536345
PLEKHN1	84069	20.3505	2.42461	0.119143	0.0366384	1.43606	-3.06924
CHORDC1	26973	333.777	219.423	0.657392	0.0366418	1.43602	-0.605174
SRC	6714	852.498	1241.07	1.4558	0.0367002	1.43533	0.541813
PHYHIP	9796	430.63	70.6238	0.164001	0.036879	1.43322	-2.60822
RGS2	5997	2310.88	815.291	0.352806	0.0368875	1.43312	-1.50305
EFNB1	1947	2463.21	6286.83	2.55229	0.0369454	1.43244	1.35179
CBX4	8535	550.509	377.06	0.684929	0.0369594	1.43228	-0.545973
PREP	5550	720.4	976.235	1.35513	0.036961	1.43226	0.43843
NCAPG2	54892	377.451	663.824	1.7587	0.0370231	1.43153	0.814512
ALKBH6	84964	159.877	117.189	0.732997	0.0370292	1.43146	-0.44812
H3F3A	3020	3734.35	2595.3	0.694981	0.0370427	1.4313	-0.524955
HCG26	352961	93.1959	25.6841	0.275592	0.0370723	1.43095	-1.85939
CTRL	1506	16.9457	7.06599	0.416979	0.0370754	1.43091	-1.26195
SUPT3H	8464	122.359	73.4797	0.600527	0.0371131	1.43047	-0.735699
NPM3	10360	552.904	338.794	0.612753	0.0371278	1.4303	-0.706623
C17orf86	654434	183.953	100.289	0.545189	0.0371654	1.42986	-0.875173
CCDC148	130940	11.5545	3.87268	0.335167	0.0371865	1.42962	-1.57705
SAP30L	79685	1109.65	1764.81	1.59042	0.0372741	1.42859	0.669412
MTL5	9633	17.0185	7.08599	0.41637	0.0373037	1.42825	-1.26406
PAQR6	79957	38.7259	11.5161	0.297374	0.0373071	1.42821	-1.74965
ISCU	23479	2471.93	1704.87	0.68969	0.0373399	1.42783	-0.535981
SERINC4	619189	6.46661	2.71661	0.420098	0.037398	1.42715	-1.2512
C1D	10438	300.529	205.084	0.682411	0.0374069	1.42705	-0.551288
CASP4	837	1516.42	960.897	0.633663	0.0374333	1.42674	-0.658212
TMEM126B	55863	552.551	362.472	0.655999	0.0375277	1.42565	-0.608235
ATG16L2	89849	354.218	180.207	0.508747	0.0375494	1.4254	-0.97498
BPNT1	10380	392.83	312.621	0.795819	0.0376216	1.42456	-0.329487
CFDP1	10428	1599.98	1020.48	0.63781	0.0376475	1.42426	-0.648802
OSBPL1A	114876	989.376	1913.75	1.9343	0.0376613	1.4241	0.951815
LOC151174	151174	22.7006	8.36722	0.36859	0.037662	1.4241	-1.43991
SFTPA2	729238	2.52028	0.52945	0.210076	0.0378263	1.42221	-2.25102
LOC375190	375190	106.094	69.7975	0.657884	0.0378886	1.42149	-0.604094
TADA3	10474	2391.81	1657.94	0.693174	0.0378925	1.42145	-0.52871
PPIH	10465	432.304	302.425	0.699567	0.0379055	1.4213	-0.515466
NUP155	9631	427.903	741.554	1.733	0.0379536	1.42075	0.793268
SH3GL2	6456	19.0263	4.12637	0.216877	0.0380176	1.42002	-2.20505
TAF9B	51616	407.655	947.434	2.32411	0.0380304	1.41987	1.21668
HNRNPD	3184	3741.87	3030.16	0.809798	0.0380408	1.41975	-0.304366
ACBD4	79777	202.707	123.394	0.608733	0.0380969	1.41911	-0.716118
EFCAB4A	283229	114.519	44.8404	0.391555	0.0381017	1.41906	-1.35271
NCOA5	57727	1051.09	1415.76	1.34694	0.0381547	1.41845	0.429683
RFPL1S	10740	36.7532	16.7527	0.455814	0.0381689	1.41829	-1.13348
HOXB2	3212	523.503	317.411	0.606321	0.0382483	1.41739	-0.721846
CLEC2B	9976	1405.44	671.45	0.477751	0.0382851	1.41697	-1.06567
ZNF691	51058	313.226	174.487	0.557063	0.0383063	1.41673	-0.844087
INPP5F	22876	303.505	442.54	1.4581	0.0383112	1.41667	0.544088
REM2	161253	12.7527	2.98583	0.234133	0.0383581	1.41614	-2.0946
FAM100B	283991	1416.55	711.006	0.501928	0.0383611	1.41611	-0.994446
PITPNA	5306	1912.92	2439.63	1.27534	0.0383824	1.41587	0.350885
CDS1	1040	53.396	163.129	3.05508	0.0384118	1.41553	1.61121
GPR183	1880	911.863	301.339	0.330465	0.0384272	1.41536	-1.59743
DAZAP1	26528	1873.9	1506.66	0.80402	0.0384538	1.41506	-0.314696
SORD	6652	221.614	465.542	2.10068	0.0384994	1.41455	1.07086
SYNGR3	9143	37.0559	9.9887	0.269557	0.0385268	1.41424	-1.89134
ANKRD57	65124	292.272	515.775	1.76471	0.0385294	1.41421	0.819429
TIA1	7072	1484.93	978.421	0.6589	0.0385844	1.41359	-0.60187
FAM176B	55194	930.886	436.794	0.469224	0.0386724	1.4126	-1.09165
OXSM	54995	182.489	137.03	0.750895	0.038756	1.41166	-0.413318
NARFL	64428	531.505	423.381	0.79657	0.038798	1.41119	-0.328128
TM6SF2	53345	28.7509	9.86642	0.343169	0.0388367	1.41076	-1.54301
GTSF1L	149699	2.46089	0.33038	0.134252	0.0389592	1.40939	-2.89698
PHYHD1	254295	265.622	111.512	0.419813	0.0390404	1.40849	-1.25218
SMURF2	64750	613.97	1323.62	2.15584	0.0390449	1.40844	1.10825
C3orf30	152405	0.147656	5.27461	35.7224	0.0390461	1.40842	5.15876
GOLGA8B	440270	281	48.1528	0.171363	0.039057	1.4083	-2.54488
CAV1	857	2772.63	6558.77	2.36554	0.0390585	1.40828	1.24217
NFIL3	4783	2725.84	1015.53	0.372558	0.0390897	1.40794	-1.42446
PAX9	5083	10.7632	68.5316	6.36723	0.0390972	1.40785	2.67067
H2AFV	94239	2941.31	4432.69	1.50705	0.0391168	1.40764	0.591726
CDKN1B	1027	2126.17	1519.04	0.71445	0.0391452	1.40732	-0.485095
LOC152217	152217	290.176	197.978	0.68227	0.0391617	1.40714	-0.551585
LSM6	11157	398.615	264.704	0.66406	0.0392121	1.40658	-0.590614
CXXC1	30827	1118.54	758.636	0.678239	0.0393159	1.40543	-0.560134
SPRED1	161742	1577.96	2212.68	1.40224	0.0393287	1.40529	0.487734
NUDT18	79873	349.063	197.931	0.567034	0.0393323	1.40525	-0.818493
PUS10	150962	121.977	86.0735	0.705654	0.0393387	1.40518	-0.502966
XCL2	6846	43.0476	16.0667	0.37323	0.0393559	1.40499	-1.42186
NUDC	10726	2632.55	1862.15	0.707356	0.0394171	1.40432	-0.499493
CD40LG	959	49.2716	11.4893	0.233184	0.0394195	1.40429	-2.10046
LIME1	54923	233.374	82.3977	0.353071	0.0394445	1.40401	-1.50197
GPR55	9290	27.1295	5.60322	0.206536	0.039457	1.40388	-2.27553
ID1	3397	186.541	452.177	2.42401	0.0394589	1.40386	1.27739
CBWD6	644019	327.873	85.3702	0.260375	0.039499	1.40341	-1.94133
PDCD10	11235	511.975	388.04	0.757928	0.0395289	1.40309	-0.399867
GFI1	2672	84.3339	19.3698	0.22968	0.0396065	1.40223	-2.12231
LHFPL2	10184	2351.33	3717.65	1.58109	0.039644	1.40182	0.660916
CARD16	114769	377.523	168.571	0.446519	0.0396916	1.4013	-1.16321
CLOCK	9575	179.074	370.967	2.07158	0.0396973	1.40124	1.05073
INSIG1	3638	1021.45	2016.6	1.97427	0.0397326	1.40085	0.981316
C9orf9	11092	153.626	102.098	0.664589	0.0397648	1.4005	-0.589466
C14orf73	91828	38.8732	5.34357	0.137462	0.0397659	1.40049	-2.8629
ZNF830	91603	459.895	360.045	0.782886	0.039838	1.3997	-0.353127
FAM90A1	55138	18.2343	8.53006	0.467802	0.0398466	1.39961	-1.09603
POLE4	56655	655.694	392.267	0.598246	0.0398874	1.39916	-0.741188
CERKL	375298	146.136	54.5715	0.373428	0.0398971	1.39906	-1.4211
MTX1	4580	1155.78	636.626	0.550818	0.0400157	1.39777	-0.860353
CG030	116828	38.3693	17.2705	0.450111	0.0401188	1.39665	-1.15165
MPG	4350	1337.43	941.441	0.703916	0.040126	1.39657	-0.506525
UBAC2	337867	1999.59	1260.5	0.630377	0.0401288	1.39654	-0.665714
RAC2	5880	1382.65	611.741	0.442441	0.0401725	1.39607	-1.17644
ORMDL1	94101	831.604	573.846	0.690047	0.0401869	1.39592	-0.535234
PRSS30P	124221	6.89823	1.91024	0.276917	0.0401881	1.3959	-1.85247
C19orf43	79002	2874.3	1921.72	0.668588	0.040196	1.39582	-0.580811
CROCCL1	84809	481.376	278.335	0.578207	0.0402462	1.39527	-0.790341
GABPA	2551	821.213	1363.14	1.65991	0.0402469	1.39527	0.731101
POP5	51367	321.166	229.79	0.715488	0.0402726	1.39499	-0.483001
AP2A1	160	2787.04	3781.32	1.35675	0.0403193	1.39449	0.440155
KIAA1751	85452	4.51361	0.96095	0.2129	0.0403856	1.39377	-2.23175
DTNBP1	84062	484.482	354.75	0.732226	0.0403908	1.39372	-0.44964
RHBDD3	25807	504.066	390.476	0.774653	0.0404027	1.39359	-0.368378
MYO1A	4640	5.74268	1.19065	0.207334	0.04041	1.39351	-2.26997
TLR9	54106	41.8214	17.6705	0.422524	0.0404305	1.39329	-1.2429
SRPK2	6733	783.869	1380.64	1.76131	0.0404496	1.39309	0.816651
NUP62	23636	1643.68	2132.65	1.29748	0.0404523	1.39306	0.375718
ACAP1	9744	418.467	90.4936	0.21625	0.0404609	1.39296	-2.20923
CCDC159	126075	198.505	113.954	0.574064	0.0404829	1.39273	-0.800718
DFNB59	494513	21.9361	12.6685	0.57752	0.0406275	1.39118	-0.792058
OGDH	4967	2902.64	4133.69	1.42411	0.0406606	1.39083	0.510066
ARHGAP20	57569	203.235	551.723	2.7147	0.0406857	1.39056	1.44079
GATSL3	652968	548.105	315.723	0.576026	0.0407507	1.38986	-0.795794
RALGAPA2	57186	132.785	298.24	2.24604	0.0407592	1.38977	1.16738
FAM21B	55747	813.576	569.74	0.700291	0.0407801	1.38955	-0.513973
TIRAP	114609	85.9034	125.786	1.46427	0.0407898	1.38945	0.550183
TRPM8	79054	48.964	5.79334	0.118318	0.0407961	1.38938	-3.07925
PDZD9	255762	0.0366333	0.32549	8.88508	0.0408148	1.38918	3.15138
RNASEH2B	79621	638.627	457.666	0.71664	0.0408765	1.38853	-0.48068
FLJ37453	729614	173.871	88.6505	0.509862	0.0408896	1.38839	-0.971821
LZTFL1	54585	357.534	474.318	1.32664	0.0408912	1.38837	0.407774
CDKN1C	1028	1094.89	180.94	0.165258	0.0409497	1.38775	-2.59721
EFS	10278	2961.81	1283.6	0.433383	0.0410805	1.38636	-1.20629
ASPDH	554235	1.30889	0.21327	0.16294	0.0412567	1.38451	-2.61759
TRNAU1AP	54952	335.053	255.385	0.762223	0.0412701	1.38436	-0.391715
SLC17A5	26503	872.297	1355.28	1.55369	0.0412919	1.38414	0.635698
ZFP64	55734	428.082	624.535	1.45891	0.0413585	1.38343	0.544894
EIF2B2	8892	562.79	365.696	0.64979	0.0413811	1.3832	-0.621954
AMACR	23600	360.598	759.632	2.10659	0.0413935	1.38307	1.07491
C10orf82	143379	0.583322	1.84057	3.15532	0.0413997	1.383	1.65779
WBP1	23559	1186.53	835.07	0.703792	0.0414934	1.38202	-0.50678
SFRS4	6429	2607.21	2197.6	0.842894	0.041525	1.38169	-0.246577
C9orf78	51759	1690.29	1402.74	0.829884	0.0415455	1.38148	-0.269019
HIF1AN	55662	922.572	707.225	0.76658	0.0415965	1.38094	-0.383492
NIT2	56954	445.644	331.344	0.743517	0.0416236	1.38066	-0.427562
VARS2	57176	623.606	464.155	0.744309	0.0416429	1.38046	-0.426027
LUZP6	767558	2617.11	4149.13	1.58539	0.0417262	1.37959	0.664834
RFX5	5993	926.423	699.688	0.755257	0.0417666	1.37917	-0.40496
HHAT	55733	210.582	99.8047	0.473948	0.041788	1.37895	-1.0772
PPP1R15A	23645	2912.12	1736.4	0.596265	0.0418028	1.37879	-0.745974
CLDN5	7122	1913.21	771.71	0.403358	0.0418164	1.37865	-1.30987
CLK2P	1197	127.282	69.0883	0.542797	0.0418204	1.37861	-0.881516
STAU1	6780	2654.31	4274.33	1.61033	0.0419788	1.37697	0.68736
OBSCN	84033	217.808	99.2473	0.455663	0.0420392	1.37635	-1.13396
LOC146880	146880	343.686	211.76	0.616142	0.042042	1.37632	-0.698665
SMURF1	57154	671.677	1055.74	1.5718	0.0421126	1.37559	0.65242
C1orf173	127254	4.01099	1.55403	0.387443	0.0421325	1.37538	-1.36794
WDR6	11180	2225.07	1565.21	0.703444	0.042155	1.37515	-0.507493
MRPL23	6150	608.319	322.921	0.530841	0.0422157	1.37453	-0.913649
WDR45L	56270	2335.05	1789.31	0.766283	0.0423034	1.37363	-0.384051
LRRC8D	55144	502.784	979.052	1.94726	0.0424149	1.37248	0.961447
NSF	4905	1057.47	1368.48	1.2941	0.0424417	1.37221	0.371953
BTN3A1	11119	1338.64	930.879	0.69539	0.0424433	1.37219	-0.524105
CXorf26	51260	619.867	418.014	0.674361	0.0424657	1.37196	-0.568407
SPEG	10290	638.973	148.515	0.232428	0.0424667	1.37195	-2.10514
GPN2	54707	291.897	234.47	0.803264	0.042475	1.37187	-0.316054
P2RX1	5023	64.4824	17.5918	0.272815	0.0424765	1.37185	-1.874
PLXNA4	91584	152.76	1090.8	7.14063	0.0425362	1.37124	2.83605
C3orf47	339942	72.9422	26.2501	0.359875	0.0427192	1.36938	-1.47443
ESYT2	57488	2414.29	4054.29	1.67929	0.0428385	1.36817	0.747852
PP14571	100130449	1.51074	0.26671	0.176542	0.0428468	1.36808	-2.50192
RNFT2	84900	34.9807	18.4062	0.52618	0.0428556	1.36799	-0.926371
HIF3A	64344	1281.65	158.319	0.123528	0.0429029	1.36751	-3.01709
TRAPPC2P1	10597	168.1	130.487	0.776245	0.0429348	1.36719	-0.365415
LOC348926	348926	72.4859	43.2399	0.596528	0.042959	1.36695	-0.745337
YPEL3	83719	1335.57	845.645	0.633171	0.0430935	1.36559	-0.659332
SNCG	6623	181.083	75.613	0.417559	0.0431511	1.36501	-1.25995
ABCA7	10347	312.012	172.243	0.552042	0.0431589	1.36493	-0.857151
LUC7L3	51747	2110.11	1098.67	0.520669	0.0431998	1.36452	-0.941561
KLC4	89953	566.559	424.137	0.74862	0.0432385	1.36413	-0.417695
TMEM173	340061	1583.46	1005.72	0.635142	0.0432541	1.36397	-0.65485
TMEM189-UBE2V1	387522	3.7816	17.2384	4.55849	0.0432748	1.36377	2.18856
NANOS3	342977	6.72209	1.89932	0.282549	0.0433057	1.36345	-1.82343
ERCC8	1161	157.13	204.409	1.30089	0.0433163	1.36335	0.379503
INTU	27152	100.123	59.3266	0.592535	0.0433701	1.36281	-0.755028
NDUFA10	4705	1294.6	985.086	0.760918	0.0433765	1.36275	-0.394188
ADSSL1	122622	209.291	64.2279	0.306884	0.0433835	1.36267	-1.70424
HAPLN2	60484	2.88716	0.62174	0.215347	0.0434675	1.36184	-2.21527
MRPL47	57129	578.207	425.641	0.736139	0.0435531	1.36098	-0.441949
CD244	51744	36.2864	14.9674	0.41248	0.0435906	1.36061	-1.2776
ERCC5	2073	1297.46	930.258	0.716984	0.0435974	1.36054	-0.479987
CTNNAL1	8727	607.611	1000.18	1.64608	0.043605	1.36046	0.719037
MAN2C1	4123	1243.8	773.711	0.622055	0.0437817	1.35871	-0.684885
FCRL6	343413	65.8911	18.6532	0.283091	0.0438729	1.3578	-1.82066
LGR4	55366	603.976	1250.94	2.07117	0.0438753	1.35778	1.05045
RPL21	6144	6.66311	2.44888	0.367528	0.0439136	1.3574	-1.44407
RPL32P3	132241	121.192	66.927	0.552238	0.043974	1.3568	-0.856638
HEATR5A	25938	710.854	1038.7	1.46121	0.0440072	1.35648	0.54716
IL18RAP	8807	49.2286	12.1134	0.246065	0.0440758	1.3558	-2.02289
LIFR	3977	1317.08	3411.3	2.59005	0.0440792	1.35577	1.37298
LOC400752	400752	38.3576	12.8959	0.336202	0.044084	1.35572	-1.5726
CHD3	1107	2580.68	3826.57	1.48278	0.0441278	1.35529	0.5683
PTPLAD1	51495	1694.38	2234.98	1.31905	0.0441533	1.35504	0.399504
C13orf18	80183	484.25	235.795	0.486928	0.0441657	1.35491	-1.03822
LOC388588	388588	24.1211	2.60374	0.107944	0.0442173	1.35441	-3.21164
RILPL2	196383	723.258	523.528	0.723847	0.0442218	1.35436	-0.466244
PEX19	5824	1187.58	3370.36	2.83801	0.0442709	1.35388	1.50488
OSBP	5007	1318.1	1816.42	1.37806	0.0443077	1.35352	0.462638
SLC12A2	6558	555.517	1095.95	1.97285	0.0443501	1.35311	0.98028
CCDC132	55610	318.525	483.071	1.51659	0.0443757	1.35285	0.600828
RPA2	6118	1387.3	1101.45	0.793954	0.0443802	1.35281	-0.332873
CSNK1G1	53944	464.005	630.334	1.35846	0.044456	1.35207	0.441976
DOPEY2	9980	316.729	574.701	1.81449	0.0444611	1.35202	0.859563
RORC	6097	7.78599	2.72728	0.35028	0.0445018	1.35162	-1.51342
TSTA3	7264	1148.65	878.556	0.764859	0.0446145	1.35052	-0.386735
LOC344967	344967	7.11768	10.6257	1.49286	0.044689	1.3498	0.578082
PDCD4	27250	2142.33	1653.73	0.771933	0.0446919	1.34977	-0.373453
NUPR1	26471	2931.22	1635.64	0.558006	0.0447629	1.34908	-0.841648
PRSS50	29122	2.29764	0.35542	0.154689	0.0447746	1.34897	-2.69256
FAAH	2166	107.95	38.6101	0.357668	0.0448006	1.34872	-1.48331
PMCH	5367	17.1615	4.47286	0.260634	0.0448046	1.34868	-1.9399
CLIP4	79745	319.675	638.234	1.99651	0.044859	1.34815	0.99748
USP2	9099	46.493	89.5939	1.92704	0.044893	1.34782	0.946389
C19orf38	255809	338.082	81.4902	0.241037	0.0449291	1.34747	-2.05267
PPIEL	728448	80.225	25.2626	0.314897	0.0449876	1.34691	-1.66705
MIIP	60672	918.125	556.965	0.606633	0.0450733	1.34608	-0.721105
NAP1L1	4673	22776.1	7670.08	0.336761	0.0451461	1.34538	-1.5702
PIK3C2G	5288	0.511411	19.6971	38.5151	0.0452038	1.34482	5.26735
PVRIG	79037	148.099	48.6643	0.328593	0.0452099	1.34477	-1.60563
SNORD15B	114599	0.590489	0.05094	0.0862675	0.0453176	1.34373	-3.53504
TUBA3D	113457	2.31228	0.26991	0.116729	0.0453262	1.34365	-3.09876
UFSP2	55325	797.732	567.827	0.711802	0.0453828	1.34311	-0.490452
C11orf65	160140	5.62032	1.50788	0.268291	0.0453904	1.34304	-1.89813
SIL1	64374	1970.35	1164.38	0.590953	0.0454029	1.34292	-0.758885
NR3C1	2908	2155.08	2896.77	1.34416	0.0454497	1.34247	0.426704
KCNJ5	3762	85.1862	174.752	2.05141	0.0454687	1.34229	1.03662
SLC2A10	81031	1088.56	2201.69	2.02257	0.045521	1.34179	1.01619
E4F1	1877	540.21	424.656	0.786094	0.0455399	1.34161	-0.347226
ATRIP	84126	265.587	208.9	0.78656	0.0455491	1.34152	-0.346371
POMGNT1	55624	1259.03	959.501	0.762097	0.045581	1.34122	-0.391954
OXCT2	64064	8.88491	2.80704	0.315933	0.0455867	1.34116	-1.66231
WNK1	65125	2937.62	3922.14	1.33514	0.0456279	1.34077	0.416994
WWP1	11059	1015.32	1628.38	1.60382	0.0456293	1.34076	0.681509
MDH1	4190	2287.41	1797.53	0.785836	0.045649	1.34057	-0.3477
FBN1	2200	28388.2	47770.5	1.68276	0.0456719	1.34035	0.750828
LILRA4	23547	22.9807	3.8903	0.169286	0.0456859	1.34022	-2.56247
DNAJC12	56521	147.08	66.1842	0.449988	0.0457034	1.34005	-1.15204
UBE2E2	7325	790.96	488.545	0.617661	0.0457277	1.33982	-0.695113
MRPL33	9553	612.06	354.055	0.578465	0.0457436	1.33967	-0.789698
ARHGEF33	100271715	42.3746	15.6854	0.370161	0.0458101	1.33904	-1.43378
GLIS3	169792	484.727	243.046	0.501407	0.0458122	1.33902	-0.995946
MYBPC2	4606	65.9986	0.86445	0.013098	0.0458493	1.33867	-6.25451
HOXB6	3216	146.984	107.985	0.734677	0.0459308	1.3379	-0.444819
SPNS3	201305	32.208	6.80585	0.211309	0.0459372	1.33784	-2.24257
STX6	10228	1211.61	941.644	0.777181	0.0459408	1.3378	-0.363677
C7orf47	221908	177.497	123.299	0.694653	0.0459697	1.33753	-0.525635
SLCO4C1	353189	37.5735	13.3731	0.355917	0.0459746	1.33748	-1.49039
RERE	473	3297.18	2378.36	0.721332	0.0460181	1.33707	-0.471265
NCRNA00181	503538	66.4242	29.8574	0.449496	0.0460271	1.33699	-1.15362
AKTIP	64400	442.417	337.081	0.761909	0.0460782	1.3365	-0.392309
C6orf147	387097	12.7725	4.44352	0.347898	0.0461138	1.33617	-1.52326
NIPA2	81614	998.264	1225.64	1.22778	0.0461141	1.33617	0.296046
PTPN12	5782	1736.57	2385.13	1.37347	0.0461174	1.33614	0.457825
LOC441869	441869	238.85	118.447	0.495905	0.0461286	1.33603	-1.01186
SLC38A10	124565	5477.57	3828.76	0.69899	0.046147	1.33586	-0.516657
PRR5	55615	737.61	480.47	0.651387	0.0461689	1.33565	-0.618413
PSMB5	5693	2705.85	2012.03	0.743584	0.0462588	1.33481	-0.427431
PTP4A3	11156	1081.36	519.173	0.480113	0.0463726	1.33374	-1.05855
ZNF485	220992	52.456	34.9309	0.665909	0.0464105	1.33338	-0.586603
DAND5	199699	4.52221	0.48303	0.106813	0.0464373	1.33313	-3.22684
IDE	3416	269.337	499.59	1.85489	0.0464594	1.33293	0.891335
SUPT4H1	6827	1812.75	1292.65	0.713091	0.0464655	1.33287	-0.487843
DUSP11	8446	594.814	474.828	0.798279	0.046487	1.33267	-0.325035
TTC25	83538	28.6075	16.2893	0.569404	0.0465153	1.3324	-0.812474
CSNK2A1P	283106	351.27	560.312	1.5951	0.0465521	1.33206	0.673649
IP6K2	51447	1347.79	954.57	0.70825	0.0465522	1.33206	-0.49767
RDBP	7936	1484.4	1160.84	0.782029	0.0465567	1.33202	-0.354705
HRASLS5	117245	63.8444	326.624	5.11593	0.0465794	1.33181	2.355
HKDC1	80201	9.51772	2.95145	0.3101	0.0465894	1.33171	-1.68919
GMEB2	26205	392.274	545.068	1.38951	0.0466284	1.33135	0.474574
PSMA5	5686	1573.46	1092.61	0.694397	0.0467189	1.33051	-0.526168
PPM1G	5496	2525.52	2068.39	0.818995	0.0467319	1.33039	-0.288074
AMICA1	120425	871.884	281.119	0.322427	0.0467542	1.33018	-1.63296
RAB22A	57403	1532.4	2438.94	1.59159	0.0468098	1.32966	0.670465
SH2D3A	10045	23.1772	9.83625	0.424393	0.0468099	1.32966	-1.23653
CARNS1	57571	28.8322	8.45	0.293075	0.0468831	1.32898	-1.77066
NFS1	9054	355.344	551.217	1.55122	0.0468908	1.32891	0.633406
ITPKC	80271	1249.84	763.372	0.610775	0.046941	1.32845	-0.711286
TCEAL7	56849	392.337	65.706	0.167473	0.0469864	1.32803	-2.578
TRIM11	81559	496.455	378.775	0.762959	0.0470105	1.32781	-0.390322
DENND1C	79958	319.815	131.841	0.412242	0.0470422	1.32751	-1.27844
SPATA9	83890	13.091	7.48806	0.572	0.0470635	1.32732	-0.805913
AZGP1	563	21.5208	2.36495	0.109891	0.0471303	1.3267	-3.18585
CD69	969	355.777	95.3851	0.268104	0.0471505	1.32651	-1.89914
FAM132A	388581	66.3745	5.63973	0.0849684	0.0472134	1.32593	-3.55693
NR4A3	8013	284.63	136.875	0.480889	0.0472371	1.32572	-1.05623
KLRK1	22914	293.656	50.3927	0.171604	0.0472508	1.32559	-2.54284
INHBC	3626	4.89124	1.44221	0.294855	0.0472991	1.32515	-1.76192
SLCO4A1	28231	85.375	30.3109	0.355033	0.0473504	1.32468	-1.49398
MYL6	4637	21897.3	13568.2	0.619627	0.0473548	1.32464	-0.690527
MGST3	4259	1336.7	2864.85	2.14323	0.0473726	1.32447	1.09978
COX7C	1350	2500.29	1613.33	0.645255	0.0474289	1.32396	-0.632059
LOC100302650	100302650	72.5669	16.9438	0.233493	0.0474424	1.32383	-2.09855
COX6A1	1337	1288.21	930.907	0.722636	0.0474623	1.32365	-0.468658
SGK2	10110	6.55003	1.83916	0.280786	0.0475779	1.32259	-1.83246
TMPRSS5	80975	8.24916	1.86202	0.225722	0.0476013	1.32238	-2.14738
GLUD2	2747	538.574	764.912	1.42025	0.0476336	1.32209	0.50615
TMEM156	80008	46.256	7.31386	0.158117	0.0477857	1.3207	-2.66094
STAR	6770	31.9525	5.28007	0.165248	0.0478295	1.3203	-2.5973
CD6	923	360.549	61.2755	0.16995	0.0478518	1.3201	-2.55681
SLC24A3	57419	186.857	544.939	2.91635	0.0478608	1.32002	1.54416
LOC144571	144571	113.443	56.918	0.501733	0.0479035	1.31963	-0.995008
FAM38B	63895	920.487	1559.15	1.69383	0.047913	1.31955	0.760293
CHP	11261	1654.26	2388.64	1.44393	0.0480487	1.31832	0.529999
FAM73B	84895	489.167	385.715	0.788514	0.0480592	1.31822	-0.342791
RLTPR	146206	106.853	22.4946	0.21052	0.0480803	1.31803	-2.24797
TOMM7	54543	2922.72	1576.75	0.539479	0.048105	1.31781	-0.890362
RUNX3	864	876.076	362.553	0.413838	0.0481378	1.31751	-1.27286
DMXL1	1657	586.862	778.538	1.32661	0.0481651	1.31727	0.407746
ALDH1A3	220	3012.64	9877.62	3.27872	0.0482097	1.31687	1.71313
DDX26B	203522	201.431	114.028	0.566088	0.0482365	1.31662	-0.820903
MUC1	4582	159.636	75.779	0.4747	0.0482403	1.31659	-1.07491
SF3B1	23451	5882.04	4348.84	0.739343	0.0482518	1.31649	-0.435684
IL17RE	132014	54.6067	23.7823	0.435519	0.0482875	1.31616	-1.19919
CDCP2	200008	1.70746	0.57984	0.339593	0.04829	1.31614	-1.55812
PAFAH1B1	5048	3825.97	5226.13	1.36596	0.0483107	1.31596	0.449916
APOBEC3F	200316	298.182	191.424	0.641969	0.0483324	1.31576	-0.639424
KCNMB3	27094	85.2216	44.3184	0.520037	0.0483537	1.31557	-0.943314
RPL11	6135	21820	12191.6	0.558735	0.0485236	1.31405	-0.839763
HEMK1	51409	448.236	310.687	0.693134	0.0485239	1.31404	-0.528794
FRG1	2483	859.918	543.683	0.63225	0.048541	1.31389	-0.661432
TTC39A	22996	14.9114	4.82023	0.323257	0.0485657	1.31367	-1.62925
AKAP8L	26993	1359.19	855.326	0.629293	0.0486066	1.3133	-0.668197
RPS20	6224	19670.3	12113.9	0.615849	0.0486729	1.31271	-0.699352
WDR27	253769	117.054	60.3959	0.515968	0.0487245	1.31225	-0.954646
GJB5	2709	4.13708	1.62184	0.392026	0.0487533	1.312	-1.35098
MAP1B	4131	4832.59	8130	1.68233	0.0487817	1.31174	0.750459
MVP	9961	6884.45	4270.17	0.620263	0.0488032	1.31155	-0.689048
AGAP4	119016	194.403	119.096	0.612622	0.0488304	1.31131	-0.70693
TMEM104	54868	737.185	1061.8	1.44035	0.0488475	1.31116	0.52642
SART1	9092	2038.25	1485.71	0.728915	0.0488997	1.31069	-0.456178
FAM129C	199786	18.0364	4.56919	0.253332	0.0489017	1.31068	-1.9809
DIS3L2	129563	433.044	355.102	0.820014	0.0489432	1.31031	-0.286279
MAVS	57506	1877.27	2618.06	1.39461	0.0489789	1.30999	0.479861
GSR	2936	459.184	669.832	1.45874	0.0490108	1.30971	0.544727
RNF39	80352	4.93711	26.8659	5.44162	0.04903	1.30954	2.44404
CYBRD1	79901	8177.03	11282.8	1.37982	0.0490977	1.30894	0.464482
LENG1	79165	301.893	204.906	0.678737	0.0491121	1.30881	-0.559075
KCNJ9	3765	3.41007	26.4243	7.74892	0.0491314	1.30864	2.954
ZAP70	7535	278.346	49.9964	0.17962	0.049151	1.30847	-2.47698
NEIL1	79661	72.3134	29.3059	0.405262	0.0492008	1.30803	-1.30307
TTC9	23508	150.143	70.0425	0.466507	0.0492137	1.30791	-1.10003
TBXA2R	6915	119.636	264.31	2.20928	0.049218	1.30788	1.14358
FBXL5	26234	2151.11	2816.78	1.30945	0.049303	1.30713	0.388962
HOXB4	3214	207.112	134.139	0.647664	0.0493747	1.3065	-0.626683
PHF21A	51317	975.165	724.613	0.743067	0.0493865	1.30639	-0.428435
C16orf79	283870	38.859	16.2239	0.417505	0.0494197	1.3061	-1.26013
FBXO25	26260	733.767	318.782	0.434446	0.0494207	1.30609	-1.20275
HOMER2	9455	171.148	28.8236	0.168413	0.049517	1.30525	-2.56992
MARK1	4139	264.85	150.834	0.569506	0.0495226	1.3052	-0.812216
NR4A2	4929	289.52	126.927	0.438405	0.0495369	1.30507	-1.18966
TRMT112	51504	1962.33	1407.4	0.717208	0.0495533	1.30493	-0.479537
CD96	10225	334.393	71.9581	0.21519	0.0495903	1.3046	-2.21631
MRPL10	124995	855.003	614.4	0.718594	0.0495907	1.3046	-0.476751
SLC25A14	9016	175.53	121.796	0.693875	0.0496108	1.30442	-0.527251
UPF3B	65109	374.552	216.542	0.578135	0.049629	1.30426	-0.790521
GCHFR	2644	193.575	73.48	0.379594	0.04965	1.30408	-1.39747
CRLS1	54675	648.816	985.14	1.51837	0.049656	1.30403	0.60252
NPHS1	4868	4.63709	0.79136	0.170659	0.0497942	1.30282	-2.55081
GDA	9615	8.16472	1.64416	0.201374	0.0498063	1.30272	-2.31205
LOC730668	730668	4.41414	1.7558	0.397767	0.0499078	1.30183	-1.33001
TRIM17	51127	5.9637	2.42502	0.40663	0.0499475	1.30149	-1.29821
DUS1L	64118	1730.34	929.386	0.53711	0.0499576	1.3014	-0.89671
